# Supplementary material for: GIV is a promising novel poor prognostic factor in liver hepatocellular carcinoma
Source: Medicine (Baltimore). 2022 Aug 12;101(32):e29645. doi: 10.1097/MD.0000000000029645 (PMC9371552; doi:10.1097/MD.0000000000029645)
Supplement: Supplementary file 1 [file medi-101-e29645-s001.xlsx]

## Sheet: lihc_tcga_pan_can_atlas_2018_cl
Patient ID	Sample ID	Diagnosis Age	Neoplasm Disease Stage American Joint Committee on Cancer Code	American Joint Committee on Cancer Publication Version Type	Aneuploidy Score	Buffa Hypoxia Score	Cancer Type	TCGA PanCanAtlas Cancer Type Acronym	Cancer Type Detailed	Center of sequencing	Last Communication Contact from Initial Pathologic Diagnosis Date	Birth from Initial Pathologic Diagnosis Date	Last Alive Less Initial Pathologic Diagnosis Date Calculated Day Value	Disease Free (Months)	Disease Free Status	Months of disease-specific survival	Disease-specific Survival status	Ethnicity Category	Form completion date	Fraction Genome Altered	Neoplasm Histologic Grade	Neoadjuvant Therapy Type Administered Prior To Resection Text	ICD-10 Classification	International Classification of Diseases for Oncology, Third Edition ICD-O-3 Histology Code	International Classification of Diseases for Oncology, Third Edition ICD-O-3 Site Code	Informed consent verified	In PanCan Pathway Analysis	MSI MANTIS Score	MSIsensor Score	Mutation Count	New Neoplasm Event Post Initial Therapy Indicator	Oncotree Code	Overall Survival (Months)	Overall Survival Status	Other Patient ID	American Joint Committee on Cancer Metastasis Stage Code	Neoplasm Disease Lymph Node Stage American Joint Committee on Cancer Code	American Joint Committee on Cancer Tumor Stage Code	Person Neoplasm Cancer Status	Progress Free Survival (Months)	Progression Free Status	Primary Lymph Node Presentation Assessment	Prior Diagnosis	Race Category	Radiation Therapy	Ragnum Hypoxia Score	Number of Samples Per Patient	Sample Type	Sex
TCGA-2V-A95S	TCGA-2V-A95S-01	NA	STAGE II	7TH	4	-13	Hepatocellular Carcinoma	LIHC	Hepatocellular Carcinoma	University of California San Diego	NA	NA	NA	NA	0:DiseaseFree	NA	0:ALIVE OR DEAD TUMOR FREE	Not Hispanic Or Latino	6/15/15	0.2041	G3	No	C22.0	1970-03-01	C22.0	Yes	Yes	0.3003	0	85	NA	HCC	NA	0:LIVING	2C041473-EAAA-4B7C-9B2E-B9DA3543AD18	MX	NX	T2	With Tumor	NA	0:CENSORED	NA	No	Asian	No	-10	1	Primary	Male
TCGA-2Y-A9GS	TCGA-2Y-A9GS-01	58	STAGE IV	6TH	10	-9	Hepatocellular Carcinoma	LIHC	Hepatocellular Carcinoma	Moffitt Cancer Center	NA	-21318	0	3.35339	1:Recurred/Progressed	23.8025	1:DEAD WITH TUMOR	Hispanic Or Latino	2011-03-14	0.3002	G2	No	C22.0	1970-03-01	C22.0	Yes	Yes	0.3208	0.05	65	Yes	HCC	23.8025	1:DECEASED	95B97198-1A1B-4F01-90F3-6C66638371D1	MX	NX	T2	With Tumor	3.35339	1:PROGRESSION	NA	No	White	No	0	1	Primary	Male
TCGA-2Y-A9GT	TCGA-2Y-A9GT-01	51	STAGE I	6TH	1	-27	Hepatocellular Carcinoma	LIHC	Hepatocellular Carcinoma	Moffitt Cancer Center	NA	-18768	0	35.6051	1:Recurred/Progressed	53.3912	1:DEAD WITH TUMOR	Not Hispanic Or Latino	2011-03-14	0.0622	G2	No	C22.0	1970-03-01	C22.0	Yes	Yes	0.3119	0.02	83	Yes	HCC	53.3912	1:DECEASED	31A2ECC5-2D45-4823-8187-DC701DD412A8	MX	NX	T1	With Tumor	35.6051	1:PROGRESSION	NA	No	White	No	-20	1	Primary	Male
TCGA-2Y-A9GU	TCGA-2Y-A9GU-01	55	STAGE I	6TH	11	-15	Hepatocellular Carcinoma	LIHC	Hepatocellular Carcinoma	Moffitt Cancer Center	1939	-20187	0	63.7472	0:DiseaseFree	63.7472	0:ALIVE OR DEAD TUMOR FREE	Not Hispanic Or Latino	2011-03-14	0.3157	G2	No	C22.0	1970-03-01	C22.0	Yes	Yes	0.3194	0.09	138	No	HCC	63.7472	0:LIVING	B27720A2-E240-413C-A0F1-0B1AF3621DE2	MX	NX	T1	Tumor Free	63.7472	0:CENSORED	NA	No	White	No	-18	1	Primary	Female
TCGA-2Y-A9GV	TCGA-2Y-A9GV-01	54	STAGE I	6TH	2	-27	Hepatocellular Carcinoma	LIHC	Hepatocellular Carcinoma	Moffitt Cancer Center	NA	-20011	0	83.2429	0:DiseaseFree	83.2429	1:DEAD WITH TUMOR	Not Hispanic Or Latino	2011-03-14	0.0928	G1	No	C22.0	1970-03-01	C22.0	Yes	Yes	0.2977	0.03	61	Yes	HCC	83.2429	1:DECEASED	D1AA9C1A-D732-48C0-B669-8A14E0397344	MX	NX	T1	With Tumor	57.3692	1:PROGRESSION	NA	Yes	White	No	-22	1	Primary	Female
TCGA-2Y-A9GW	TCGA-2Y-A9GW-01	64	STAGE I	6TH	7	-7	Hepatocellular Carcinoma	LIHC	Hepatocellular Carcinoma	Moffitt Cancer Center	NA	-23587	0	40.405	1:Recurred/Progressed	41.7858	1:DEAD WITH TUMOR	Not Hispanic Or Latino	2011-03-14	0.1478	G2	No	C22.0	1970-03-01	C22.0	Yes	Yes	0.3023	0.01	69	Yes	HCC	41.7858	1:DECEASED	3E1920B3-3BD4-4506-A0CF-567257154BCF	MX	N0	T1	With Tumor	40.405	1:PROGRESSION	NA	No	White	No	-20	1	Primary	Male
TCGA-2Y-A9GX	TCGA-2Y-A9GX-01	68	STAGE I	6TH	3	-27	Hepatocellular Carcinoma	LIHC	Hepatocellular Carcinoma	Moffitt Cancer Center	2442	-24963	0	NA	NA	80.2841	0:ALIVE OR DEAD TUMOR FREE	Not Hispanic Or Latino	2011-03-14	0.0122	G2	No	C22.0	1970-03-01	C22.0	Yes	Yes	0.3126	0	55	Yes	HCC	80.2841	0:LIVING	D6C2C6CE-3483-4FE5-AEF6-E40419F728CF	MX	NX	T1	With Tumor	70.1253	1:PROGRESSION	NA	No	White	No	-22	1	Primary	Male
TCGA-2Y-A9GY	TCGA-2Y-A9GY-01	64	STAGE II	6TH	27	13	Hepatocellular Carcinoma	LIHC	Hepatocellular Carcinoma	Moffitt Cancer Center	NA	-23435	0	20.9422	1:Recurred/Progressed	24.8874	1:DEAD WITH TUMOR	Not Hispanic Or Latino	2011-03-14	0.4929	G3	No	C22.0	1970-03-01	C22.0	Yes	Yes	0.3115	0.06	68	Yes	HCC	24.8874	1:DECEASED	75030B63-59AF-4705-86E7-3A431B7CF65A	MX	NX	T2	With Tumor	20.9422	1:PROGRESSION	NA	No	White	No	12	1	Primary	Female
TCGA-2Y-A9GZ	TCGA-2Y-A9GZ-01	82	STAGE II	6TH	16	-25	Hepatocellular Carcinoma	LIHC	Hepatocellular Carcinoma	Moffitt Cancer Center	NA	-30082	0	23.6381	1:Recurred/Progressed	27.8791	1:DEAD WITH TUMOR	Not Hispanic Or Latino	2011-03-14	0.4572	G2	No	C22.0	1970-03-01	C22.0	Yes	Yes	0.3133	0.07	82	Yes	HCC	27.8791	1:DECEASED	0E8C3831-DEF9-4EFA-9F93-8942072D6A77	MX	NX	T2	With Tumor	23.6381	1:PROGRESSION	NA	No	White	No	-24	1	Primary	Female
TCGA-2Y-A9H0	TCGA-2Y-A9H0-01	49	STAGE IIIA	6TH	8	25	Hepatocellular Carcinoma	LIHC	Hepatocellular Carcinoma	Moffitt Cancer Center	3675	-18109	0	120.821	0:DiseaseFree	120.821	0:ALIVE OR DEAD TUMOR FREE	Hispanic Or Latino	2011-03-14	0.2037	G1	No	C22.0	1970-03-01	C22.0	Yes	Yes	0.3054	0.15	73	No	HCC	120.821	0:LIVING	492FF93F-432B-4B73-8706-632FB2C83EB4	M0	N0	T3	Tumor Free	120.821	0:CENSORED	NA	No	White	No	16	1	Primary	Male
TCGA-2Y-A9H1	TCGA-2Y-A9H1-01	58	STAGE I	7TH	5	-1	Hepatocellular Carcinoma	LIHC	Hepatocellular Carcinoma	Moffitt Cancer Center	NA	-21222	0	10.5533	1:Recurred/Progressed	40.405	1:DEAD WITH TUMOR	Not Hispanic Or Latino	2011-03-14	0.1707	G2	No	C22.0	1970-03-01	C22.0	Yes	Yes	0.3061	0.03	120	Yes	HCC	40.405	1:DECEASED	9C5E2438-F587-4935-92F0-4BFD57468EAA	MX	NX	T1	With Tumor	10.5533	1:PROGRESSION	NA	No	White	No	-22	1	Primary	Male
TCGA-2Y-A9H2	TCGA-2Y-A9H2-01	64	STAGE I	7TH	25	-15	Hepatocellular Carcinoma	LIHC	Hepatocellular Carcinoma	Moffitt Cancer Center	1731	-23653	0	56.909	0:DiseaseFree	56.909	0:ALIVE OR DEAD TUMOR FREE	Not Hispanic Or Latino	2011-03-14	0.7126	G3	No	C22.0	1970-03-01	C22.0	Yes	Yes	0.319	0.14	53	No	HCC	56.909	0:LIVING	CF7F0473-EAF3-4259-A68E-475A782FC84C	MX	N0	T1	Tumor Free	56.909	0:CENSORED	NA	No	White	No	-4	1	Primary	Female
TCGA-2Y-A9H3	TCGA-2Y-A9H3-01	45	STAGE II	7TH	21	-11	Hepatocellular Carcinoma	LIHC	Hepatocellular Carcinoma	Moffitt Cancer Center	1516	-16443	0	0.72328	1:Recurred/Progressed	49.8405	0:ALIVE OR DEAD TUMOR FREE	Hispanic Or Latino	2011-03-14	0.1642	G1	No	C22.0	1970-03-01	C22.0	Yes	Yes	0.3117	0.01	168	No	HCC	49.8405	0:LIVING	9B69D7F9-38EB-48E1-BDC0-A092A53BC709	MX	NX	T2	Tumor Free	0.72328	1:PROGRESSION	NA	No	White	No	-20	1	Primary	Male
TCGA-2Y-A9H4	TCGA-2Y-A9H4-01	68	STAGE I	7TH	5	-9	Hepatocellular Carcinoma	LIHC	Hepatocellular Carcinoma	Moffitt Cancer Center	1452	-25096	0	47.7365	0:DiseaseFree	47.7365	0:ALIVE OR DEAD TUMOR FREE	Not Hispanic Or Latino	2011-03-14	0.258	G2	No	C22.0	1970-03-01	C22.0	Yes	Yes	0.3121	0.08	65	No	HCC	47.7365	0:LIVING	801B1D2C-EB6F-4EEF-A00B-83DA939D755A	MX	N0	T1	Tumor Free	47.7365	0:CENSORED	NA	No	Black or African American	No	-20	1	Primary	Male
TCGA-2Y-A9H5	TCGA-2Y-A9H5-01	59	STAGE I	7TH	7	-27	Hepatocellular Carcinoma	LIHC	Hepatocellular Carcinoma	Moffitt Cancer Center	NA	-21818	0	8.4821	1:Recurred/Progressed	18.2464	1:DEAD WITH TUMOR	Not Hispanic Or Latino	2011-03-14	0.3411	G3	No	C22.0	1970-03-01	C22.0	Yes	Yes	0.3103	0.06	72	Yes	HCC	18.2464	1:DECEASED	51810579-E20D-4F08-93E7-891D645931DB	MX	N0	T1	With Tumor	8.4821	1:PROGRESSION	NA	No	White	No	-14	1	Primary	Female
TCGA-2Y-A9H6	TCGA-2Y-A9H6-01	68	STAGE I	7TH	6	-25	Hepatocellular Carcinoma	LIHC	Hepatocellular Carcinoma	Moffitt Cancer Center	357	-24982	0	11.7369	0:DiseaseFree	11.7369	0:ALIVE OR DEAD TUMOR FREE	Not Hispanic Or Latino	2011-03-14	0.2319	G2	No	C22.0	1970-03-01	C22.0	Yes	Yes	0.306	0.02	53	NA	HCC	11.7369	0:LIVING	BC3502BC-BBF6-44F2-A1F4-D1567819AEFB	MX	NX	T1	NA	11.7369	0:CENSORED	NA	Yes	White	NA	-22	1	Primary	Female
TCGA-2Y-A9H7	TCGA-2Y-A9H7-01	81	STAGE I	7TH	5	-23	Hepatocellular Carcinoma	LIHC	Hepatocellular Carcinoma	Moffitt Cancer Center	1168	-29752	0	36.7229	1:Recurred/Progressed	38.3996	0:ALIVE OR DEAD TUMOR FREE	Not Hispanic Or Latino	2011-03-14	0.1493	G2	No	C22.0	1970-03-01	C22.0	Yes	Yes	0.3115	0.19	76	Yes	HCC	38.3996	0:LIVING	18602EC8-AED1-4515-B0D1-0DB6D1CBB2C4	MX	N0	T1	With Tumor	36.7229	1:PROGRESSION	NA	Yes	White	No	-16	1	Primary	Female
TCGA-2Y-A9H8	TCGA-2Y-A9H8-01	85	STAGE II	7TH	15	-17	Hepatocellular Carcinoma	LIHC	Hepatocellular Carcinoma	Moffitt Cancer Center	NA	-31322	0	13.0848	1:Recurred/Progressed	20.8107	1:DEAD WITH TUMOR	Not Hispanic Or Latino	2011-03-14	0.5459	G2	No	C22.0	1970-03-01	C22.0	Yes	Yes	0.3146	0.59	64	Yes	HCC	20.8107	1:DECEASED	3528DD91-1A6D-4D41-A3EE-829C857CC904	MX	NX	T1	With Tumor	13.0848	1:PROGRESSION	NA	No	White	No	-6	1	Primary	Female
TCGA-2Y-A9H9	TCGA-2Y-A9H9-01	70	STAGE I	7TH	3	-17	Hepatocellular Carcinoma	LIHC	Hepatocellular Carcinoma	Moffitt Cancer Center	697	-25670	0	1.9397	1:Recurred/Progressed	22.9148	0:ALIVE OR DEAD TUMOR FREE	Not Hispanic Or Latino	2011-03-14	0.2167	G2	No	C22.0	1970-03-01	C22.0	Yes	Yes	0.3134	0.08	122	Yes	HCC	22.9148	0:LIVING	EFC3E5E4-0D8E-4BEF-A259-29F8ED21684F	MX	N0	T1	With Tumor	1.9397	1:PROGRESSION	NA	No	White	NA	-14	1	Primary	Male
TCGA-2Y-A9HA	TCGA-2Y-A9HA-01	70	STAGE II	7TH	5	-7	Hepatocellular Carcinoma	LIHC	Hepatocellular Carcinoma	Moffitt Cancer Center	NA	-25892	0	NA	NA	1.18355	1:DEAD WITH TUMOR	Not Hispanic Or Latino	2011-03-14	0.2773	G2	No	C22.0	1970-03-01	C22.0	Yes	Yes	0.3156	0.14	140	No	HCC	1.18355	1:DECEASED	A25A714E-C142-482B-91C8-4FEA763E0254	MX	NX	T2	With Tumor	1.18355	1:PROGRESSION	NA	No	White	No	-6	1	Primary	Male
TCGA-2Y-A9HB	TCGA-2Y-A9HB-01	66	STAGE I	7TH	7	-27	Hepatocellular Carcinoma	LIHC	Hepatocellular Carcinoma	Moffitt Cancer Center	260	-24359	0	8.54785	0:DiseaseFree	8.54785	0:ALIVE OR DEAD TUMOR FREE	Hispanic Or Latino	2011-03-14	0.1585	G2	No	C22.0	1970-03-01	C22.0	Yes	Yes	0.315	0.01	66	NA	HCC	8.54785	0:LIVING	B181B591-269C-4E48-B681-243D28772025	MX	NX	T1	Tumor Free	8.54785	0:CENSORED	NA	No	NA	NA	-22	1	Primary	Male
TCGA-3K-AAZ8	TCGA-3K-AAZ8-01	65	STAGE IIIB	7TH	20	-21	Hepatocellular Carcinoma	LIHC	Hepatocellular Carcinoma	Boston Medical Center	396	-24046	0	NA	NA	13.019	0:ALIVE OR DEAD TUMOR FREE	Not Hispanic Or Latino	8/25/14	0.1333	G1	No	C22.0	1970-03-01	C22.0	Yes	Yes	0.3161	0.12	129	Yes	HCC	13.019	0:LIVING	94E387AE-B641-4E9F-BB53-22C7B2A9CCCB	MX	NX	T3B	With Tumor	4.96433	1:PROGRESSION	NA	No	Black or African American	No	-24	1	Primary	Male
TCGA-4R-AA8I	TCGA-4R-AA8I-01	66	STAGE II	7TH	1	-19	Hepatocellular Carcinoma	LIHC	Hepatocellular Carcinoma	Duke University	216	-24279	0	5.19446	1:Recurred/Progressed	8.6136	1:DEAD WITH TUMOR	Not Hispanic Or Latino	2006-05-14	0.1264	G2	No	C22.0	1970-03-01	C22.0	Yes	Yes	0.5677	12.87	1058	Yes	HCC	8.6136	1:DECEASED	91A0C8CD-4F23-4569-8E5C-E5442F7AF530	MX	NX	T2	With Tumor	5.19446	1:PROGRESSION	NA	Yes	White	No	-18	1	Primary	Male
TCGA-5C-A9VG	TCGA-5C-A9VG-01	58	STAGE II	7TH	21	-3	Hepatocellular Carcinoma	LIHC	Hepatocellular Carcinoma	Cureline	328	-21273	0	10.7834	0:DiseaseFree	10.7834	0:ALIVE OR DEAD TUMOR FREE	Not Hispanic Or Latino	6/26/14	0.1707	G2	No	C22.0	1970-03-01	C22.0	Yes	Yes	0.3039	0.02	128	No	HCC	10.7834	0:LIVING	073E51F9-FB79-4A5F-9BA0-2C9AF03C0B85	M0	N0	T2	Tumor Free	10.7834	0:CENSORED	NA	No	White	No	-4	1	Primary	Male
TCGA-5C-A9VH	TCGA-5C-A9VH-01	70	STAGE I	7TH	6	-17	Hepatocellular Carcinoma	LIHC	Hepatocellular Carcinoma	Cureline	322	-25608	0	10.5862	0:DiseaseFree	10.5862	0:ALIVE OR DEAD TUMOR FREE	Not Hispanic Or Latino	6/26/14	0.2059	G2	No	C22.0	1970-03-01	C22.0	Yes	Yes	0.3141	0.09	94	No	HCC	10.5862	0:LIVING	60FCD491-0170-46C0-AB14-D71F88267A14	M0	N0	T1	Tumor Free	10.5862	0:CENSORED	NA	No	White	No	-14	1	Primary	Male
TCGA-5C-AAPD	TCGA-5C-AAPD-01	61	STAGE II	7TH	12	15	Hepatocellular Carcinoma	LIHC	Hepatocellular Carcinoma	Cureline	20	-22552	0	0.657527	0:DiseaseFree	0.657527	0:ALIVE OR DEAD TUMOR FREE	Not Hispanic Or Latino	6/27/14	0.3876	G1	No	C22.0	1980-03-01	C22.0	Yes	Yes	0.3017	0.07	67	No	HCC	0.657527	0:LIVING	7A6162A4-1166-4310-84CD-FFC2B06F124C	M0	N0	T2	Tumor Free	0.657527	0:CENSORED	NA	No	Asian	No	0	1	Primary	Male
TCGA-5R-AA1C	TCGA-5R-AA1C-01	57	STAGE II	7TH	11	-15	Hepatocellular Carcinoma	LIHC	Hepatocellular Carcinoma	Proteogenex, Inc	520	-21073	0	17.0957	0:DiseaseFree	17.0957	0:ALIVE OR DEAD TUMOR FREE	Not Hispanic Or Latino	11/14/14	0.3975	G2	No	C22.0	1970-03-01	C22.0	Yes	Yes	0.3123	0.1	85	No	HCC	17.0957	0:LIVING	290890EB-321C-45DC-9CD1-45676C6E5E96	M0	N0	T2	Tumor Free	17.0957	0:CENSORED	NA	No	White	No	-14	1	Primary	Male
TCGA-5R-AA1D	TCGA-5R-AA1D-01	17	STAGE IIIA	7TH	4	-13	Hepatocellular Carcinoma	LIHC	Hepatocellular Carcinoma	Proteogenex, Inc	449	-6545	0	14.7615	0:DiseaseFree	14.7615	0:ALIVE OR DEAD TUMOR FREE	Not Hispanic Or Latino	11/14/14	0.0307	G3	No	C22.0	1970-03-01	C22.0	Yes	Yes	0.3078	0	15	No	HCC	14.7615	0:LIVING	D3D3DBA9-139E-4F57-AC70-B741553D1687	M0	N0	T3A	Tumor Free	14.7615	0:CENSORED	NA	No	White	Yes	-22	1	Primary	Female
TCGA-5R-AAAM	TCGA-5R-AAAM-01	65	STAGE II	7TH	4	-19	Hepatocellular Carcinoma	LIHC	Hepatocellular Carcinoma	Proteogenex, Inc	NA	-24020	0	1.51231	0:DiseaseFree	1.51231	0:ALIVE OR DEAD TUMOR FREE	Not Hispanic Or Latino	11/14/14	0.1147	G2	No	C22.0	1970-03-01	C22.0	Yes	Yes	0.3066	0.01	79	No	HCC	1.51231	1:DECEASED	477AFFB9-7C8B-4895-A4F3-6CC6EF8EC5E4	M0	N0	T2	Tumor Free	1.51231	0:CENSORED	NA	No	White	No	-18	1	Primary	Female
TCGA-BC-4072	TCGA-BC-4072-01	74	STAGE IIIA	6TH	NA	11	Hepatocellular Carcinoma	LIHC	Hepatocellular Carcinoma	UNC	NA	-27162	0	NA	NA	48.9858	1:DEAD WITH TUMOR	Not Hispanic Or Latino	12/20/10	0.2371	G3	No	C22.0	1970-03-01	C22.0	Yes	No	NA	NA	NA	Yes	HCC	48.9858	1:DECEASED	5c9a21a3-d471-401a-9568-59dc84245d28	M0	N0	T3	With Tumor	15.6163	1:PROGRESSION	NA	No	White	No	0	1	Primary	Female
TCGA-BC-4073	TCGA-BC-4073-01	73	STAGE IIIA	6TH	1	23	Hepatocellular Carcinoma	LIHC	Hepatocellular Carcinoma	UNC	849	-26795	0	NA	NA	27.912	0:ALIVE OR DEAD TUMOR FREE	Not Hispanic Or Latino	12/20/10	0.0745	G3	No	C22.0	1970-03-01	C22.0	Yes	Yes	0.3433	0	123	No	HCC	27.912	0:LIVING	00f209c3-041a-4c6e-8b0f-6383eb3c85fc	MX	N0	T3	With Tumor	27.912	0:CENSORED	NA	No	White	No	14	1	Primary	Male
TCGA-BC-A10Q	TCGA-BC-A10Q-01	72	NA	5TH	22	19	Hepatocellular Carcinoma	LIHC	Hepatocellular Carcinoma	UNC	NA	-26400	0	NA	NA	37.3147	1:DEAD WITH TUMOR	Not Hispanic Or Latino	3/23/11	0.6242	NA	No	C22.0	1970-03-01	C22.0	Yes	Yes	0.3336	1.1	32	Yes	HCC	37.3147	1:DECEASED	dfa15fbe-bb14-40ce-afc6-70694112e3e2	MX	NX	T2	With Tumor	11.178	1:PROGRESSION	NA	No	White	No	-8	1	Primary	Female
TCGA-BC-A10R	TCGA-BC-A10R-01	66	NA	5TH	22	-13	Hepatocellular Carcinoma	LIHC	Hepatocellular Carcinoma	UNC	NA	-24274	0	6.54239	1:Recurred/Progressed	10.1259	1:DEAD WITH TUMOR	Not Hispanic Or Latino	3/23/11	0.6186	G2	No	C22.0	1970-03-01	C22.0	Yes	Yes	0.3318	0.18	108	Yes	HCC	10.1259	1:DECEASED	0bf5bbd4-d9e8-42a6-9ab5-f2c174dec12c	MX	NX	T3	With Tumor	6.54239	1:PROGRESSION	NA	No	White	No	-22	1	Primary	Female
TCGA-BC-A10S	TCGA-BC-A10S-01	81	NA	5TH	8	-7	Hepatocellular Carcinoma	LIHC	Hepatocellular Carcinoma	UNC	NA	-29842	0	37.1503	1:Recurred/Progressed	46.783	1:DEAD WITH TUMOR	Not Hispanic Or Latino	3/23/11	0.1657	G1	No	C22.0	1970-03-01	C22.0	Yes	No	0.3311	0.01	NA	Yes	HCC	46.783	1:DECEASED	592ef526-176a-42e0-bbeb-fb62d369a343	MX	NX	T3	With Tumor	37.1503	1:PROGRESSION	NA	No	White	No	-16	1	Primary	Male
TCGA-BC-A10T	TCGA-BC-A10T-01	76	NA	5TH	3	-13	Hepatocellular Carcinoma	LIHC	Hepatocellular Carcinoma	UNC	NA	-27944	0	NA	NA	27.5175	1:DEAD WITH TUMOR	Not Hispanic Or Latino	3/23/11	0.2625	G1	No	C22.0	1970-03-01	C22.0	Yes	Yes	0.3293	0.12	65	Yes	HCC	27.5175	1:DECEASED	8a9cde9a-c38c-423e-bc14-354ee26468c9	MX	NX	T4	With Tumor	19.6601	1:PROGRESSION	NA	No	White	No	-8	1	Primary	Male
TCGA-BC-A10U	TCGA-BC-A10U-01	69	NA	5TH	9	15	Hepatocellular Carcinoma	LIHC	Hepatocellular Carcinoma	UNC	NA	-25305	0	NA	NA	27.5175	1:DEAD WITH TUMOR	Not Hispanic Or Latino	3/23/11	0.3133	G2	No	C22.0	1970-03-01	C22.0	Yes	Yes	0.3603	0.24	127	Yes	HCC	27.5175	1:DECEASED	23103931-cc29-4f89-ae9c-79d53401ecea	MX	NX	T2	With Tumor	19.2655	1:PROGRESSION	NA	No	White	No	-4	1	Primary	Male
TCGA-BC-A10W	TCGA-BC-A10W-01	50	NA	5TH	4	-1	Hepatocellular Carcinoma	LIHC	Hepatocellular Carcinoma	UNC	NA	-18562	0	NA	NA	2.99175	1:DEAD WITH TUMOR	Not Hispanic Or Latino	3/31/11	0.2378	G3	No	C22.0	1970-03-01	C22.0	Yes	Yes	0.3102	0.2	93	No	HCC	2.99175	1:DECEASED	39baf24a-4032-4c23-b3fe-2c50df1881f6	MX	NX	T4	With Tumor	2.99175	1:PROGRESSION	NA	No	Asian	No	8	1	Primary	Male
TCGA-BC-A10X	TCGA-BC-A10X-01	52	STAGE IIIA	5TH	0	-13	Hepatocellular Carcinoma	LIHC	Hepatocellular Carcinoma	UNC	NA	-19140	0	25.3148	0:DiseaseFree	25.3148	0:ALIVE OR DEAD TUMOR FREE	Not Hispanic Or Latino	3/31/11	0.0001	G2	No	C22.0	1970-03-01	C22.0	Yes	Yes	0.3197	0	1	No	HCC	25.3148	1:DECEASED	3dc48ea9-a3c6-437f-af5a-88feb300cc5f	MX	N0	T3A	Tumor Free	25.3148	0:CENSORED	NA	No	White	No	-18	1	Primary	Female
TCGA-BC-A10Y	TCGA-BC-A10Y-01	76	NA	5TH	2	-13	Hepatocellular Carcinoma	LIHC	Hepatocellular Carcinoma	UNC	NA	-28049	0	13.1505	1:Recurred/Progressed	23.3751	1:DEAD WITH TUMOR	Not Hispanic Or Latino	3/31/11	0.1971	G3	No	C22.0	1970-03-01	C22.0	Yes	Yes	0.3127	0.21	54	Yes	HCC	23.3751	1:DECEASED	6533648f-1353-4253-b65b-d472aacf5751	MX	NX	T4	With Tumor	13.1505	1:PROGRESSION	NA	No	White	No	-2	1	Primary	Male
TCGA-BC-A10Z	TCGA-BC-A10Z-01	62	STAGE I	6TH	2	-17	Hepatocellular Carcinoma	LIHC	Hepatocellular Carcinoma	UNC	NA	-22913	0	1.1178	0:DiseaseFree	1.1178	0:ALIVE OR DEAD TUMOR FREE	Not Hispanic Or Latino	2004-01-11	0.2009	G2	No	C22.0	1970-03-01	C22.0	Yes	Yes	0.311	0.25	167	No	HCC	1.1178	1:DECEASED	709f1e4d-f5e8-4a0b-8254-23f037f4bae7	MX	N0	T1	Tumor Free	1.1178	0:CENSORED	NA	No	White	No	-14	1	Primary	Female
TCGA-BC-A110	TCGA-BC-A110-01	51	NA	6TH	0	-1	Hepatocellular Carcinoma	LIHC	Hepatocellular Carcinoma	UNC	NA	-18951	0	67.6267	1:Recurred/Progressed	69.5664	1:DEAD WITH TUMOR	Not Hispanic Or Latino	2004-01-11	0	G1	No	C22.0	1970-03-01	C22.0	Yes	No	0.3146	0.01	NA	Yes	HCC	69.5664	1:DECEASED	cf028bce-d20d-42b8-8507-1ec94a391e85	MX	NX	T1	With Tumor	67.6267	1:PROGRESSION	NA	Yes	Black or African American	No	-20	1	Primary	Female
TCGA-BC-A112	TCGA-BC-A112-01	80	NA	6TH	23	-9	Hepatocellular Carcinoma	LIHC	Hepatocellular Carcinoma	UNC	NA	-29511	0	5.03008	0:DiseaseFree	5.03008	0:ALIVE OR DEAD TUMOR FREE	Not Hispanic Or Latino	2004-01-11	0.1901	G2	No	C22.0	1970-03-01	C22.0	Yes	No	0.3325	0.89	NA	No	HCC	5.03008	1:DECEASED	a2c17e87-d8bc-4160-88ae-e3e894d013e4	MX	NX	T3	Tumor Free	5.03008	0:CENSORED	NA	Yes	White	No	-8	1	Primary	Male
TCGA-BC-A216	TCGA-BC-A216-01	62	STAGE IIIA	6TH	5	-15	Hepatocellular Carcinoma	LIHC	Hepatocellular Carcinoma	UNC	1351	-22968	0	44.416	0:DiseaseFree	44.416	0:ALIVE OR DEAD TUMOR FREE	NA	2007-08-11	0.1978	G2	No	C22.0	1970-03-01	C22.0	Yes	Yes	0.3503	0.02	64	No	HCC	44.416	0:LIVING	4bbdbe77-f3cb-4b64-9826-72debb734784	M0	NX	T3	Tumor Free	44.416	0:CENSORED	NA	No	White	No	8	1	Primary	Female
TCGA-BC-A217	TCGA-BC-A217-01	75	STAGE II	7TH	23	-5	Hepatocellular Carcinoma	LIHC	Hepatocellular Carcinoma	UNC	421	-27411	0	45.9283	0:DiseaseFree	45.9283	0:ALIVE OR DEAD TUMOR FREE	NA	2007-08-11	0.5211	G3	No	C22.0	1970-03-01	C22.0	Yes	Yes	0.3563	0.26	93	No	HCC	45.9283	1:DECEASED	6dcfc418-ab28-4365-95ea-c1ae254f2341	M0	NX	T2	Tumor Free	45.9283	0:CENSORED	NA	No	White	No	0	1	Primary	Female
TCGA-BC-A3KF	TCGA-BC-A3KF-01	66	STAGE I	7TH	7	-9	Hepatocellular Carcinoma	LIHC	Hepatocellular Carcinoma	UNC	8	-24328	0	0.263011	0:DiseaseFree	0.263011	0:ALIVE OR DEAD TUMOR FREE	NA	4/19/12	0.3866	G2	No	C22.0	1970-03-01	C22.0	Yes	Yes	0.3536	0.08	82	NA	HCC	0.263011	0:LIVING	07DD49FC-8A76-41E8-9EB3-107336F68701	M0	NX	T1	Tumor Free	0.263011	0:CENSORED	NA	No	White	NA	-16	1	Primary	Female
TCGA-BC-A3KG	TCGA-BC-A3KG-01	68	STAGE II	7TH	7	-11	Hepatocellular Carcinoma	LIHC	Hepatocellular Carcinoma	UNC	680	-25061	0	6.87116	1:Recurred/Progressed	22.3559	0:ALIVE OR DEAD TUMOR FREE	Not Hispanic Or Latino	4/19/12	0.3731	G3	No	C22.0	1970-03-01	C22.0	Yes	No	0.3651	0.19	NA	Yes	HCC	22.3559	0:LIVING	75F43FCA-200A-48B0-BB67-0693D7B91119	M0	N0	T2	With Tumor	6.87116	1:PROGRESSION	NA	No	White	No	-2	1	Primary	Female
TCGA-BC-A5W4	TCGA-BC-A5W4-01	69	STAGE IIIA	7TH	16	-5	Hepatocellular Carcinoma	LIHC	Hepatocellular Carcinoma	UNC	289	-25503	0	NA	NA	17.9834	0:ALIVE OR DEAD TUMOR FREE	Not Hispanic Or Latino	5/20/13	0.7631	G3	No	C22.0	1970-03-01	C22.0	Yes	Yes	0.2924	0.09	66	Yes	HCC	17.9834	1:DECEASED	6BB5D506-8FCA-43F3-90A6-03C915D7EDE2	M0	NX	T3A	Tumor Free	12.6245	1:PROGRESSION	NA	Yes	White	No	-24	1	Primary	Male
TCGA-BC-A69H	TCGA-BC-A69H-01	64	STAGE II	7TH	18	7	Hepatocellular Carcinoma	LIHC	Hepatocellular Carcinoma	UNC	444	-23380	0	14.5971	0:DiseaseFree	14.5971	0:ALIVE OR DEAD TUMOR FREE	Not Hispanic Or Latino	6/18/13	0.4903	G3	No	C22.0	1970-03-01	C22.0	Yes	Yes	0.3093	0.61	95	No	HCC	14.5971	0:LIVING	79DF037C-7D37-4E6C-A654-57708A4F87AA	M0	NX	T2	Tumor Free	14.5971	0:CENSORED	NA	No	White	No	2	1	Primary	Male
TCGA-BC-A69I	TCGA-BC-A69I-01	69	STAGE I	7TH	5	-11	Hepatocellular Carcinoma	LIHC	Hepatocellular Carcinoma	UNC	387	-25370	0	12.7231	0:DiseaseFree	12.7231	0:ALIVE OR DEAD TUMOR FREE	NA	6/18/13	0.1851	G1	No	C22.0	1970-03-01	C22.0	Yes	No	0.3073	0.01	NA	No	HCC	12.7231	0:LIVING	70AECC90-17F0-4064-8EBB-BE81F9B1D7FD	M0	N0	T1	Tumor Free	12.7231	0:CENSORED	NA	No	White	No	-12	1	Primary	Male
TCGA-BC-A8YO	TCGA-BC-A8YO-01	66	STAGE IIIC	7TH	3	-11	Hepatocellular Carcinoma	LIHC	Hepatocellular Carcinoma	UNC	562	-24189	0	7.2328	1:Recurred/Progressed	18.4765	0:ALIVE OR DEAD TUMOR FREE	Not Hispanic Or Latino	2003-10-14	0.1144	G3	No	C22.0	1970-03-01	C22.0	Yes	Yes	0.3106	0.21	65	Yes	HCC	18.4765	0:LIVING	F53A70D9-A774-4969-896E-2DCDD4D02A7A	M0	N0	T4	With Tumor	7.2328	1:PROGRESSION	NA	No	White	No	6	1	Primary	Female
TCGA-BD-A2L6	TCGA-BD-A2L6-01	69	NA	7TH	6	-7	Hepatocellular Carcinoma	LIHC	Hepatocellular Carcinoma	University of Pittsburgh	1363	-25489	0	13.6437	1:Recurred/Progressed	44.8105	0:ALIVE OR DEAD TUMOR FREE	NA	2002-10-12	0.1535	G2	No	C22.0	1970-03-01	C22.0	Yes	Yes	0.3521	0.03	69	Yes	HCC	44.8105	0:LIVING	13A97CEE-76B0-46A1-B728-D87B2248311E	MX	NX	T2	With Tumor	13.6437	1:PROGRESSION	NA	No	White	No	-2	1	Primary	Male
TCGA-BD-A3EP	TCGA-BD-A3EP-01	75	STAGE I	7TH	25	-9	Hepatocellular Carcinoma	LIHC	Hepatocellular Carcinoma	University of Pittsburgh	409	-27756	0	13.4464	0:DiseaseFree	13.4464	0:ALIVE OR DEAD TUMOR FREE	Not Hispanic Or Latino	3/21/12	0.2651	G2	No	C22.0	1970-03-01	C22.0	Yes	Yes	0.315	0.01	106	No	HCC	13.4464	0:LIVING	DE302B98-250D-42FE-9945-11E1B2BBD3C6	M0	N0	T1	Tumor Free	13.4464	0:CENSORED	NA	No	Black or African American	No	-18	1	Primary	Female
TCGA-BW-A5NO	TCGA-BW-A5NO-01	50	STAGE IIIA	7TH	21	-11	Hepatocellular Carcinoma	LIHC	Hepatocellular Carcinoma	St. Joseph's Medical Center-(MD)	20	-18510	0	NA	NA	0.657527	0:ALIVE OR DEAD TUMOR FREE	Not Hispanic Or Latino	3/26/14	0.5445	G2	No	C22.0	1970-03-01	C22.0	Yes	Yes	0.2913	0.15	110	No	HCC	0.657527	0:LIVING	EE63C44B-91F4-4004-8DEA-192EAB527036	MX	NX	T3A	Tumor Free	0.657527	0:CENSORED	NA	No	Black or African American	No	-16	1	Primary	Male
TCGA-BW-A5NP	TCGA-BW-A5NP-01	26	STAGE IV	7TH	NA	-13	Hepatocellular Carcinoma	LIHC	Hepatocellular Carcinoma	St. Joseph's Medical Center-(MD)	0	-9809	0	NA	NA	0	0:ALIVE OR DEAD TUMOR FREE	Hispanic Or Latino	3/26/14	0.5159	G3	No	C22.0	1970-03-01	C22.0	Yes	Yes	0.2912	0.94	71	Yes	HCC	0	0:LIVING	56A82A56-0241-4D3D-9DE2-696B0C36DF91	M1	N0	T2	With Tumor	3.35339	1:PROGRESSION	NA	No	White	No	-6	1	Primary	Female
TCGA-BW-A5NQ	TCGA-BW-A5NQ-01	63	STAGE I	7TH	34	11	Hepatocellular Carcinoma	LIHC	Hepatocellular Carcinoma	St. Joseph's Medical Center-(MD)	0	-23353	0	NA	NA	0	0:ALIVE OR DEAD TUMOR FREE	Not Hispanic Or Latino	3/26/14	0.3205	G3	No	C22.0	1970-03-01	C22.0	Yes	Yes	0.2776	1.07	91	NA	HCC	0	0:LIVING	C7F1B389-AEC7-4993-8AFB-B7A56064F8FC	MX	NX	T1	Tumor Free	0	0:CENSORED	NA	Yes	White	NA	10	1	Primary	Male
TCGA-CC-5258	TCGA-CC-5258-01	48	STAGE II	6TH	11	5	Hepatocellular Carcinoma	LIHC	Hepatocellular Carcinoma	ILSBio	0	-17586	0	NA	NA	4.24105	0:ALIVE OR DEAD TUMOR FREE	Not Hispanic Or Latino	4/15/11	0.2812	G2	No	C22.0	1970-03-01	C22.0	Yes	Yes	0.3429	0.19	124	No	HCC	4.24105	1:DECEASED	6a93206a-c25c-4e45-b0ba-0a21bd8253b6	M0	N0	T2	Tumor Free	4.24105	0:CENSORED	NA	No	Asian	No	8	1	Primary	Male
TCGA-CC-5259	TCGA-CC-5259-01	60	STAGE IIIC	7TH	NA	3	Hepatocellular Carcinoma	LIHC	Hepatocellular Carcinoma	ILSBio	250	-21946	0	5.91774	1:Recurred/Progressed	8.21909	0:ALIVE OR DEAD TUMOR FREE	Not Hispanic Or Latino	2003-06-12	NA	G2	No	C22.0	1970-03-01	C22.0	Yes	No	0.3487	0.32	137	Yes	HCC	8.21909	0:LIVING	7444EEA6-90E8-42DD-A7B5-0AFC6D96E1E8	M0	N0	T4	Tumor Free	5.91774	1:PROGRESSION	NA	No	Asian	No	-6	1	Primary	Female
TCGA-CC-5260	TCGA-CC-5260-01	61	STAGE IIIC	7TH	7	-17	Hepatocellular Carcinoma	LIHC	Hepatocellular Carcinoma	ILSBio	0	-22345	0	NA	NA	2.86024	0:ALIVE OR DEAD TUMOR FREE	Not Hispanic Or Latino	4/15/11	0.262	G1	No	C22.0	1970-03-01	C22.0	Yes	Yes	0.3442	0.06	50	No	HCC	2.86024	1:DECEASED	ca8afb2c-be3d-41e8-8dbc-19fe7ab6154b	M0	N0	T4	Tumor Free	2.86024	0:CENSORED	NA	No	Asian	No	-6	1	Primary	Female
TCGA-CC-5261	TCGA-CC-5261-01	44	STAGE II	7TH	15	-25	Hepatocellular Carcinoma	LIHC	Hepatocellular Carcinoma	ILSBio	12	-16373	0	NA	NA	3.18901	0:ALIVE OR DEAD TUMOR FREE	Not Hispanic Or Latino	4/18/11	0.3983	G2	No	C22.0	1970-03-01	C22.0	Yes	No	0.3412	0.1	NA	No	HCC	3.18901	1:DECEASED	1ad7f17e-b3b8-40e9-aab8-5a17e0aec408	M0	N0	T2	Tumor Free	3.18901	0:CENSORED	NA	No	Asian	No	-6	1	Primary	Male
TCGA-CC-5262	TCGA-CC-5262-01	67	STAGE IIIC	7TH	5	5	Hepatocellular Carcinoma	LIHC	Hepatocellular Carcinoma	ILSBio	0	-24787	0	NA	NA	3.38626	0:ALIVE OR DEAD TUMOR FREE	Not Hispanic Or Latino	2006-02-11	0.1458	G1	No	C22.0	1970-03-01	C22.0	Yes	Yes	0.2969	0	125	No	HCC	3.38626	1:DECEASED	1b428ada-eb3f-40c2-b4bf-1bbf6b61729d	M0	N0	T4	Tumor Free	3.38626	0:CENSORED	NA	No	Asian	No	0	1	Primary	Male
TCGA-CC-5263	TCGA-CC-5263-01	35	STAGE IIIA	6TH	8	17	Hepatocellular Carcinoma	LIHC	Hepatocellular Carcinoma	ILSBio	NA	-12863	0	NA	NA	4.24105	0:ALIVE OR DEAD TUMOR FREE	Not Hispanic Or Latino	4/18/11	0.3312	G1	No	C22.0	1970-03-01	C22.0	Yes	Yes	0.341	0.14	111	No	HCC	4.24105	1:DECEASED	a6af3061-1484-4f6c-bb4b-c8f4626b4161	M0	N0	T3	Tumor Free	4.24105	0:CENSORED	NA	No	Asian	No	24	1	Primary	Male
TCGA-CC-5264	TCGA-CC-5264-01	71	STAGE IIIA	6TH	24	17	Hepatocellular Carcinoma	LIHC	Hepatocellular Carcinoma	ILSBio	0	-25979	0	NA	NA	3.35339	0:ALIVE OR DEAD TUMOR FREE	Not Hispanic Or Latino	4/18/11	0.7745	G2	No	C22.0	1970-03-01	C22.0	Yes	Yes	0.3633	0.92	90	No	HCC	3.35339	1:DECEASED	61902cb6-b041-48ac-aacc-483a28949865	M0	N0	T3	Tumor Free	3.35339	0:CENSORED	NA	No	Asian	No	12	1	Primary	Male
TCGA-CC-A123	TCGA-CC-A123-01	24	STAGE IIIA	6TH	NA	-11	Hepatocellular Carcinoma	LIHC	Hepatocellular Carcinoma	ILSBio	219	-9107	0	NA	NA	7.19992	0:ALIVE OR DEAD TUMOR FREE	Not Hispanic Or Latino	4/18/11	NA	G1	No	C22.0	1970-03-01	C22.0	Yes	No	0.3471	0.38	75	Yes	HCC	7.19992	0:LIVING	e2f6d3aa-b817-4193-a550-8e53265aa336	M0	N0	T3	Tumor Free	4.76707	1:PROGRESSION	NA	No	Asian	No	-14	1	Primary	Female
TCGA-CC-A1HT	TCGA-CC-A1HT-01	50	STAGE IIIA	6TH	14	19	Hepatocellular Carcinoma	LIHC	Hepatocellular Carcinoma	ILSBio	0	-18553	0	NA	NA	3.32051	0:ALIVE OR DEAD TUMOR FREE	Not Hispanic Or Latino	2006-02-11	0.1766	G3	No	C22.0	1970-03-01	C22.0	Yes	Yes	0.3419	0.01	90	No	HCC	3.32051	1:DECEASED	670c1cbc-4494-45f1-bb8b-18db82d4f7e0	M0	N0	T3	Tumor Free	3.32051	0:CENSORED	NA	No	Asian	No	12	1	Primary	Male
TCGA-CC-A3M9	TCGA-CC-A3M9-01	45	STAGE IIIA	7TH	23	29	Hepatocellular Carcinoma	LIHC	Hepatocellular Carcinoma	ILSBio	3	-16460	0	7.19992	1:Recurred/Progressed	9.86291	1:DEAD WITH TUMOR	Not Hispanic Or Latino	2003-06-12	0.2876	G3	No	C22.0	1973-03-01	C22.0	Yes	Yes	0.3522	0.02	124	Yes	HCC	9.86291	1:DECEASED	8E938868-D992-47C4-BECB-93B0F7FFFE07	M0	N0	T3	Tumor Free	7.19992	1:PROGRESSION	NA	No	Asian	No	18	1	Primary	Male
TCGA-CC-A3MA	TCGA-CC-A3MA-01	61	STAGE IIIA	7TH	8	-1	Hepatocellular Carcinoma	LIHC	Hepatocellular Carcinoma	ILSBio	2	-22375	0	8.58073	1:Recurred/Progressed	9.96153	1:DEAD WITH TUMOR	Not Hispanic Or Latino	2003-06-12	0.3679	G2	No	C22.0	1970-03-01	C22.0	Yes	Yes	0.3581	0.18	41	Yes	HCC	9.96153	1:DECEASED	613DDB95-14D7-4941-B374-FB5CD344D1BB	M0	N0	T3	Tumor Free	8.58073	1:PROGRESSION	NA	No	Asian	No	6	1	Primary	Male
TCGA-CC-A3MB	TCGA-CC-A3MB-01	36	STAGE IIIA	7TH	20	1	Hepatocellular Carcinoma	LIHC	Hepatocellular Carcinoma	ILSBio	3	-13255	0	10.3561	0:DiseaseFree	10.3561	1:DEAD WITH TUMOR	Not Hispanic Or Latino	2003-06-12	0.4977	G1	No	C22.0	1970-03-01	C22.0	Yes	Yes	0.3656	0.24	72	Yes	HCC	10.3561	1:DECEASED	2C53D48D-E3BC-49F3-BBE0-2EEE24252B4C	M0	N0	T3	Tumor Free	8.54785	1:PROGRESSION	NA	No	Asian	No	6	1	Primary	Male
TCGA-CC-A3MC	TCGA-CC-A3MC-01	54	STAGE IIIA	7TH	6	-5	Hepatocellular Carcinoma	LIHC	Hepatocellular Carcinoma	ILSBio	363	-20067	0	9.76428	1:Recurred/Progressed	11.9341	0:ALIVE OR DEAD TUMOR FREE	Not Hispanic Or Latino	2003-06-12	0.2075	G2	No	C22.0	1970-03-01	C22.0	Yes	Yes	0.3401	0.01	99	Yes	HCC	11.9341	0:LIVING	0277F393-3743-47D6-A96F-155BAEC9EB49	M0	N0	T3	Tumor Free	9.76428	1:PROGRESSION	NA	No	Asian	No	0	1	Primary	Male
TCGA-CC-A5UC	TCGA-CC-A5UC-01	63	STAGE IIIA	6TH	19	11	Hepatocellular Carcinoma	LIHC	Hepatocellular Carcinoma	ILSBio	0	-23156	0	11.4081	0:DiseaseFree	11.4081	1:DEAD WITH TUMOR	Not Hispanic Or Latino	8/21/14	0.1929	G3	No	C22.0	1970-03-01	C22.0	Yes	Yes	0.2889	0	49	Yes	HCC	11.4081	1:DECEASED	7E589EE1-FFCC-448A-A275-829CA26A597E	M0	N0	T3	Tumor Free	10.2574	1:PROGRESSION	NA	No	Asian	No	6	1	Primary	Male
TCGA-CC-A5UD	TCGA-CC-A5UD-01	45	STAGE IIIA	6TH	19	-7	Hepatocellular Carcinoma	LIHC	Hepatocellular Carcinoma	ILSBio	0	-16702	0	5.9835	1:Recurred/Progressed	9.99441	1:DEAD WITH TUMOR	Not Hispanic Or Latino	8/21/14	0.7883	G2	No	C22.0	1970-03-01	C22.0	Yes	Yes	0.2982	0.23	185	Yes	HCC	9.99441	1:DECEASED	3837C8AC-6C9E-499B-A4E7-D42C870BCB49	M0	N0	T3	Tumor Free	5.9835	1:PROGRESSION	NA	No	Asian	No	4	1	Primary	Male
TCGA-CC-A5UE	TCGA-CC-A5UE-01	48	STAGE IIIB	6TH	25	13	Hepatocellular Carcinoma	LIHC	Hepatocellular Carcinoma	ILSBio	0	-17805	0	5.75336	1:Recurred/Progressed	8.94237	1:DEAD WITH TUMOR	Not Hispanic Or Latino	8/21/14	0.4774	G2	No	C22.0	1970-03-01	C22.0	Yes	Yes	0.3058	0.23	123	Yes	HCC	8.94237	1:DECEASED	23D8E6A0-FA79-4323-A0A6-2DEA2A319667	M0	N0	T4	Tumor Free	5.75336	1:PROGRESSION	NA	No	Asian	No	8	1	Primary	Male
TCGA-CC-A7IE	TCGA-CC-A7IE-01	57	STAGE IIIA	6TH	20	5	Hepatocellular Carcinoma	LIHC	Hepatocellular Carcinoma	ILSBio	0	-20985	0	7.13417	0:DiseaseFree	7.13417	1:DEAD WITH TUMOR	Not Hispanic Or Latino	8/22/14	0.2316	G2	No	C22.0	1970-03-01	C22.0	Yes	Yes	0.2995	0.05	154	Yes	HCC	7.13417	1:DECEASED	220F75D7-08A4-4936-B4B2-0750E87CCDF5	M0	N0	T3	Tumor Free	5.5561	1:PROGRESSION	NA	No	Asian	No	6	1	Primary	Male
TCGA-CC-A7IF	TCGA-CC-A7IF-01	59	STAGE IIIA	6TH	11	-5	Hepatocellular Carcinoma	LIHC	Hepatocellular Carcinoma	ILSBio	0	-21845	0	21.3368	0:DiseaseFree	21.3368	1:DEAD WITH TUMOR	Not Hispanic Or Latino	8/22/14	0.3131	G1	No	C22.0	1970-03-01	C22.0	Yes	Yes	0.3254	0.07	114	Yes	HCC	21.3368	1:DECEASED	E0674B82-2FBA-421E-BE62-58EFD0348D44	M0	N0	T3	Tumor Free	8.35059	1:PROGRESSION	NA	No	Asian	No	-2	1	Primary	Male
TCGA-CC-A7IG	TCGA-CC-A7IG-01	47	STAGE II	6TH	18	13	Hepatocellular Carcinoma	LIHC	Hepatocellular Carcinoma	ILSBio	0	-17453	0	6.41089	1:Recurred/Progressed	9.83003	1:DEAD WITH TUMOR	Not Hispanic Or Latino	8/22/14	0.5148	G2	No	C22.0	1970-03-01	C22.0	Yes	Yes	0.3336	0.58	135	Yes	HCC	9.83003	1:DECEASED	534A7B11-3ABD-4581-A9C9-D984D6AA33A0	M0	N0	T2	Tumor Free	6.41089	1:PROGRESSION	NA	No	Asian	No	10	1	Primary	Male
TCGA-CC-A7IH	TCGA-CC-A7IH-01	58	STAGE IIIA	6TH	7	-27	Hepatocellular Carcinoma	LIHC	Hepatocellular Carcinoma	ILSBio	365	-21381	0	11.9999	0:DiseaseFree	11.9999	0:ALIVE OR DEAD TUMOR FREE	Not Hispanic Or Latino	8/22/14	0.2328	G1	No	C22.0	1970-03-01	C22.0	Yes	Yes	0.3271	0.13	685	No	HCC	11.9999	0:LIVING	E4E0BC11-AD61-4419-857C-44FB5C7877A3	M0	N0	T3	Tumor Free	11.9999	0:CENSORED	NA	No	Asian	No	-14	1	Primary	Male
TCGA-CC-A7II	TCGA-CC-A7II-01	54	STAGE IIIA	6TH	27	29	Hepatocellular Carcinoma	LIHC	Hepatocellular Carcinoma	ILSBio	399	-20079	0	9.13963	1:Recurred/Progressed	13.1177	0:ALIVE OR DEAD TUMOR FREE	Not Hispanic Or Latino	8/22/14	0.3973	G3	No	C22.0	1970-03-01	C22.0	Yes	Yes	0.344	0.05	145	Yes	HCC	13.1177	0:LIVING	AAF7C9B5-6CB7-42BF-A0D1-07975EAE3BE9	M0	N0	T3	Tumor Free	9.13963	1:PROGRESSION	NA	No	Asian	No	22	1	Primary	Male
TCGA-CC-A7IJ	TCGA-CC-A7IJ-01	56	STAGE II	6TH	12	25	Hepatocellular Carcinoma	LIHC	Hepatocellular Carcinoma	ILSBio	382	-20751	0	12.5588	0:DiseaseFree	12.5588	0:ALIVE OR DEAD TUMOR FREE	Not Hispanic Or Latino	8/22/14	0.1956	G3	No	C22.0	1970-03-01	C22.0	Yes	Yes	0.3401	0.03	143	No	HCC	12.5588	0:LIVING	E610A644-0504-445A-BBA1-4BAE360DE4C1	M0	N0	T2	Tumor Free	12.5588	0:CENSORED	NA	No	Asian	No	16	1	Primary	Male
TCGA-CC-A7IK	TCGA-CC-A7IK-01	59	STAGE IIIA	6TH	27	-11	Hepatocellular Carcinoma	LIHC	Hepatocellular Carcinoma	ILSBio	0	-21552	0	4.93145	1:Recurred/Progressed	8.6136	1:DEAD WITH TUMOR	Not Hispanic Or Latino	8/22/14	0.6191	G3	No	C22.0	1970-03-01	C22.0	Yes	Yes	0.3247	0.08	287	Yes	HCC	8.6136	1:DECEASED	EBA5208B-404A-45DF-9133-31FF122E7FC0	M0	N0	T3	Tumor Free	4.93145	1:PROGRESSION	NA	No	Asian	No	-4	1	Primary	Male
TCGA-CC-A7IL	TCGA-CC-A7IL-01	61	STAGE IIIA	6TH	21	-5	Hepatocellular Carcinoma	LIHC	Hepatocellular Carcinoma	ILSBio	0	-22319	0	5.88487	1:Recurred/Progressed	9.13963	1:DEAD WITH TUMOR	Not Hispanic Or Latino	8/22/14	0.5176	G1	No	C22.0	1970-03-01	C22.0	Yes	Yes	0.3195	0.27	98	Yes	HCC	9.13963	1:DECEASED	B54DF65F-8A6B-4405-9918-90D53418804C	M0	N0	T3	Tumor Free	5.88487	1:PROGRESSION	NA	No	Asian	No	-14	1	Primary	Male
TCGA-CC-A8HT	TCGA-CC-A8HT-01	74	STAGE IIIA	6TH	8	25	Hepatocellular Carcinoma	LIHC	Hepatocellular Carcinoma	ILSBio	0	-27334	0	2.72874	1:Recurred/Progressed	4.60269	1:DEAD WITH TUMOR	Not Hispanic Or Latino	8/22/14	0.2075	G2	No	C22.0	1970-03-01	C22.0	Yes	Yes	0.3074	0.02	184	Yes	HCC	4.60269	1:DECEASED	95408571-9D4E-412B-8EE8-7992E0270B0F	M0	N0	T3	Tumor Free	2.72874	1:PROGRESSION	NA	No	Asian	No	14	1	Primary	Male
TCGA-CC-A8HU	TCGA-CC-A8HU-01	39	STAGE IIIA	6TH	17	3	Hepatocellular Carcinoma	LIHC	Hepatocellular Carcinoma	ILSBio	0	-14367	0	9.89578	1:Recurred/Progressed	11.3095	1:DEAD WITH TUMOR	Not Hispanic Or Latino	8/22/14	0.48	G3	No	C22.0	1970-03-01	C22.0	Yes	Yes	0.317	0.54	84	Yes	HCC	11.3095	1:DECEASED	1943FF2C-CA53-4E3C-ACC1-5AE84F4BA230	M0	N0	T3	Tumor Free	9.89578	1:PROGRESSION	NA	No	Asian	No	-2	1	Primary	Female
TCGA-CC-A8HV	TCGA-CC-A8HV-01	51	STAGE II	6TH	28	-17	Hepatocellular Carcinoma	LIHC	Hepatocellular Carcinoma	ILSBio	0	-18935	0	4.89858	1:Recurred/Progressed	9.1725	1:DEAD WITH TUMOR	Not Hispanic Or Latino	8/22/14	0.7783	G2	No	C22.0	1970-03-01	C22.0	Yes	Yes	0.3219	0.27	125	Yes	HCC	9.1725	1:DECEASED	5B32D3F4-9B88-42DE-AAAC-22D1D2F5CDE0	M0	N0	T2	Tumor Free	4.89858	1:PROGRESSION	NA	No	Asian	No	0	1	Primary	Female
TCGA-CC-A9FS	TCGA-CC-A9FS-01	55	STAGE II	6TH	9	-15	Hepatocellular Carcinoma	LIHC	Hepatocellular Carcinoma	ILSBio	211	-20157	0	6.93691	0:DiseaseFree	6.93691	0:ALIVE OR DEAD TUMOR FREE	Not Hispanic Or Latino	8/22/14	0.3183	G2	No	C22.0	1970-03-01	C22.0	Yes	Yes	0.3065	0.24	98	Yes	HCC	6.93691	0:LIVING	F661A921-2E59-424B-A145-E22664B73728	M0	N0	T2	Tumor Free	3.58352	1:PROGRESSION	NA	No	Asian	No	-10	1	Primary	Male
TCGA-CC-A9FU	TCGA-CC-A9FU-01	52	STAGE IIIA	7TH	17	5	Hepatocellular Carcinoma	LIHC	Hepatocellular Carcinoma	ILSBio	0	-19326	0	0	0:DiseaseFree	0	0:ALIVE OR DEAD TUMOR FREE	Not Hispanic Or Latino	8/22/14	0.6007	G2	No	C22.0	1970-03-01	C22.0	Yes	Yes	0.317	0.71	49	No	HCC	0	0:LIVING	5E2A99A1-41C1-49CA-97D6-69F9B9938D24	M0	N0	T3A	Tumor Free	0	0:CENSORED	NA	No	Asian	NA	16	1	Primary	Female
TCGA-CC-A9FV	TCGA-CC-A9FV-01	57	STAGE IIIA	6TH	0	-21	Hepatocellular Carcinoma	LIHC	Hepatocellular Carcinoma	ILSBio	0	-21044	0	0	0:DiseaseFree	0	0:ALIVE OR DEAD TUMOR FREE	Not Hispanic Or Latino	8/22/14	0	G2	No	C22.0	1970-03-01	C22.0	Yes	Yes	0.3171	0	17	No	HCC	0	0:LIVING	C4E6527A-8F58-4F6B-93B1-04ABB5680ED0	M0	N0	T3	Tumor Free	0	0:CENSORED	NA	No	Asian	NA	-16	1	Primary	Male
TCGA-CC-A9FW	TCGA-CC-A9FW-01	68	STAGE IIIA	6TH	23	-1	Hepatocellular Carcinoma	LIHC	Hepatocellular Carcinoma	ILSBio	248	-24891	0	5.03008	1:Recurred/Progressed	8.15334	0:ALIVE OR DEAD TUMOR FREE	Not Hispanic Or Latino	8/22/14	0.6828	G2	No	C22.0	1970-03-01	C22.0	Yes	Yes	0.3243	0.5	136	Yes	HCC	8.15334	0:LIVING	027322F0-D720-41F8-897C-A10E5C1424C5	M0	N0	T3	Tumor Free	5.03008	1:PROGRESSION	NA	No	Asian	No	-4	1	Primary	Male
TCGA-DD-A113	TCGA-DD-A113-01	55	STAGE II	6TH	23	-1	Hepatocellular Carcinoma	LIHC	Hepatocellular Carcinoma	Mayo Clinic - Rochester	2425	-20188	0	55.1008	1:Recurred/Progressed	79.7252	0:ALIVE OR DEAD TUMOR FREE	Not Hispanic Or Latino	12/29/10	0.7339	G3	No	C22.0	1970-03-01	C22.0	Yes	Yes	0.3098	0.34	136	Yes	HCC	79.7252	0:LIVING	aeb17d2b-fa8c-4989-bf3a-d2c74b785455	M0	N0	T2	With Tumor	55.1008	1:PROGRESSION	NA	No	White	No	2	1	Primary	Female
TCGA-DD-A114	TCGA-DD-A114-01	42	STAGE II	6TH	9	-1	Hepatocellular Carcinoma	LIHC	Hepatocellular Carcinoma	Mayo Clinic - Rochester	NA	-15410	0	37.7749	0:DiseaseFree	37.7749	0:ALIVE OR DEAD TUMOR FREE	Not Hispanic Or Latino	12/29/10	0.084	G3	No	C22.0	1970-03-01	C22.0	Yes	Yes	0.3023	0.01	98	No	HCC	37.7749	1:DECEASED	02931491-f56b-4233-a079-812e08bc0c59	M0	NA	T2	NA	37.7749	0:CENSORED	NA	No	Black or African American	No	2	1	Primary	Male
TCGA-DD-A115	TCGA-DD-A115-01	53	STAGE IIIA	5TH	10	-23	Hepatocellular Carcinoma	LIHC	Hepatocellular Carcinoma	Mayo Clinic - Rochester	NA	-19697	0	15.419	1:Recurred/Progressed	83.5717	1:DEAD WITH TUMOR	NA	12/29/10	0.23	G2	No	C22.0	1970-03-01	C22.0	Yes	Yes	0.3201	0.07	80	Yes	HCC	83.5717	1:DECEASED	45b566d7-f120-471c-a94a-be7936889f2d	M0	N0	T3	With Tumor	15.419	1:PROGRESSION	NA	No	White	No	-12	1	Primary	Male
TCGA-DD-A116	TCGA-DD-A116-01	68	STAGE IIIA	5TH	9	-5	Hepatocellular Carcinoma	LIHC	Hepatocellular Carcinoma	Mayo Clinic - Rochester	NA	-24934	0	27.2216	1:Recurred/Progressed	53.3254	0:ALIVE OR DEAD TUMOR FREE	Not Hispanic Or Latino	12/29/10	0.2512	G3	No	C22.0	1970-03-01	C22.0	Yes	Yes	0.3545	0.13	104	Yes	HCC	53.3254	1:DECEASED	994347ba-3045-4ade-926f-06420fbd906c	M0	N0	T3	Tumor Free	27.2216	1:PROGRESSION	NA	No	Asian	Yes	-12	1	Primary	Male
TCGA-DD-A118	TCGA-DD-A118-01	77	STAGE II	6TH	18	-9	Hepatocellular Carcinoma	LIHC	Hepatocellular Carcinoma	Mayo Clinic - Rochester	3437	-28406	0	21.6326	1:Recurred/Progressed	112.996	0:ALIVE OR DEAD TUMOR FREE	Not Hispanic Or Latino	12/29/10	0.5316	G2	No	C22.0	1970-03-01	C22.0	Yes	Yes	0.338	0.14	108	Yes	HCC	112.996	0:LIVING	7d914d07-f250-4c7a-8fa2-df14e708936e	M0	N0	T2	NA	21.6326	1:PROGRESSION	NA	No	White	No	-18	1	Primary	Female
TCGA-DD-A119	TCGA-DD-A119-01	40	STAGE IV	6TH	6	-9	Hepatocellular Carcinoma	LIHC	Hepatocellular Carcinoma	Mayo Clinic - Rochester	NA	-14613	0	NA	NA	7.33143	NA	Not Hispanic Or Latino	12/29/10	0.3521	G3	No	C22.0	1970-03-01	C22.0	Yes	Yes	0.3353	0.15	64	NA	HCC	7.33143	1:DECEASED	66c6f413-b7a8-4d7c-9e1d-c4fb257b9e5c	M1	N0	T3A	NA	7.33143	0:CENSORED	NA	No	Asian	NA	-16	1	Primary	Male
TCGA-DD-A11A	TCGA-DD-A11A-01	67	STAGE I	6TH	15	-23	Hepatocellular Carcinoma	LIHC	Hepatocellular Carcinoma	Mayo Clinic - Rochester	79	-24646	0	2.59723	0:DiseaseFree	2.59723	0:ALIVE OR DEAD TUMOR FREE	Not Hispanic Or Latino	12/29/10	0.5544	G3	No	C22.0	1970-03-01	C22.0	Yes	Yes	0.3948	0.29	123	NA	HCC	2.59723	0:LIVING	609c82fd-eb3a-46d7-8c09-0cde281a50b3	M0	N0	T1	NA	2.59723	0:CENSORED	NA	No	Black or African American	NA	-12	1	Primary	Male
TCGA-DD-A11B	TCGA-DD-A11B-01	73	STAGE I	6TH	9	-25	Hepatocellular Carcinoma	LIHC	Hepatocellular Carcinoma	Mayo Clinic - Rochester	NA	-26857	0	NA	NA	0.460269	0:ALIVE OR DEAD TUMOR FREE	Not Hispanic Or Latino	12/29/10	0.222	G2	No	C22.0	1970-03-01	C22.0	Yes	Yes	0.3423	0.15	44	No	HCC	0.460269	1:DECEASED	1b1b1af0-b19b-4086-b1b7-669fa0b88235	M0	N0	T1	Tumor Free	0.460269	0:CENSORED	NA	No	White	No	-18	1	Primary	Male
TCGA-DD-A11C	TCGA-DD-A11C-01	69	STAGE I	6TH	5	-19	Hepatocellular Carcinoma	LIHC	Hepatocellular Carcinoma	Mayo Clinic - Rochester	662	-25403	0	NA	NA	21.7641	0:ALIVE OR DEAD TUMOR FREE	Not Hispanic Or Latino	12/29/10	0.5277	G3	No	C22.0	1970-03-01	C22.0	Yes	Yes	0.3466	0.17	81	No	HCC	21.7641	0:LIVING	023a1ad1-fb16-437e-9806-5063b47f76bd	M0	N0	T1	Tumor Free	21.7641	0:CENSORED	NA	No	White	No	-8	1	Primary	Male
TCGA-DD-A11D	TCGA-DD-A11D-01	57	STAGE I	6TH	7	-23	Hepatocellular Carcinoma	LIHC	Hepatocellular Carcinoma	Mayo Clinic - Rochester	NA	-21003	0	16.3724	1:Recurred/Progressed	51.2871	1:DEAD WITH TUMOR	Not Hispanic Or Latino	12/29/10	0.1784	G2	No	C22.0	1970-03-01	C22.0	Yes	Yes	0.327	0	112	Yes	HCC	51.2871	1:DECEASED	0ef95351-0133-4f34-a59c-90934fb161f8	M0	N0	T1	With Tumor	16.3724	1:PROGRESSION	NA	No	White	No	-22	1	Primary	Female
TCGA-DD-A1E9	TCGA-DD-A1E9-01	70	STAGE I	5TH	32	NA	Hepatocellular Carcinoma	LIHC	Hepatocellular Carcinoma	Mayo Clinic - Rochester	NA	-25808	0	23.671	1:Recurred/Progressed	90.7059	NA	Not Hispanic Or Latino	2005-10-11	0.2581	G2	No	C22.0	1970-03-01	C22.0	Yes	No	0.3263	0.06	54	No	HCC	90.7059	1:DECEASED	8153a862-0790-4a33-80db-ed47fedcd4ef	M0	N0	T1	NA	23.671	1:PROGRESSION	NA	No	White	No	NA	1	Primary	Male
TCGA-DD-A1EA	TCGA-DD-A1EA-01	68	STAGE II	5TH	5	-25	Hepatocellular Carcinoma	LIHC	Hepatocellular Carcinoma	Mayo Clinic - Rochester	2415	-24925	0	24.7888	1:Recurred/Progressed	79.3964	0:ALIVE OR DEAD TUMOR FREE	Not Hispanic Or Latino	5/16/11	0.1247	G2	No	C22.0	1970-03-01	C22.0	Yes	No	0.3684	0.75	NA	Yes	HCC	79.3964	0:LIVING	8052c374-9435-4588-b970-68565c56dbb7	M0	N0	T2	With Tumor	24.7888	1:PROGRESSION	NA	No	Asian	No	-16	1	Primary	Male
TCGA-DD-A1EB	TCGA-DD-A1EB-01	72	STAGE I	5TH	3	-29	Hepatocellular Carcinoma	LIHC	Hepatocellular Carcinoma	Mayo Clinic - Rochester	2017	-26471	0	16.6026	1:Recurred/Progressed	66.3116	0:ALIVE OR DEAD TUMOR FREE	NA	2005-09-11	0.1115	G2	No	C22.0	1970-03-01	C22.0	Yes	Yes	0.3785	0.1	159	Yes	HCC	66.3116	0:LIVING	68015cc7-d3a1-4c90-b8fb-5d14143d9960	M0	N0	T1	With Tumor	16.6026	1:PROGRESSION	NA	No	NA	No	-18	1	Primary	Female
TCGA-DD-A1EC	TCGA-DD-A1EC-01	20	STAGE I	6TH	8	-5	Hepatocellular Carcinoma	LIHC	Hepatocellular Carcinoma	Mayo Clinic - Rochester	602	-7363	0	9.83003	1:Recurred/Progressed	19.7916	0:ALIVE OR DEAD TUMOR FREE	Not Hispanic Or Latino	2004-06-11	0.2165	G3	No	C22.0	1970-03-01	C22.0	Yes	Yes	0.3143	0	21	Yes	HCC	19.7916	0:LIVING	520a709a-87f6-4f3d-b2a2-9192e3b65c5b	M0	N0	T1	NA	9.83003	1:PROGRESSION	NA	No	White	No	-18	1	Primary	Female
TCGA-DD-A1ED	TCGA-DD-A1ED-01	68	STAGE I	6TH	0	-23	Hepatocellular Carcinoma	LIHC	Hepatocellular Carcinoma	Mayo Clinic - Rochester	2301	-25039	0	75.6485	0:DiseaseFree	75.6485	0:ALIVE OR DEAD TUMOR FREE	Not Hispanic Or Latino	5/16/11	0	G1	No	C22.0	1970-03-01	C22.0	Yes	Yes	0.3364	0.25	26	No	HCC	75.6485	0:LIVING	0ff6364a-e6f4-47ca-a7e7-14705bf0a8df	M0	N0	T1	Tumor Free	75.6485	0:CENSORED	NA	No	White	No	-16	1	Primary	Male
TCGA-DD-A1EE	TCGA-DD-A1EE-01	73	STAGE IIIA	6TH	6	-17	Hepatocellular Carcinoma	LIHC	Hepatocellular Carcinoma	Mayo Clinic - Rochester	204	-26858	0	1.44656	1:Recurred/Progressed	11.4738	1:DEAD WITH TUMOR	Not Hispanic Or Latino	2005-10-11	0.1807	G3	No	C22.0	1970-03-01	C22.0	Yes	Yes	0.3886	0.14	665	Yes	HCC	11.4738	1:DECEASED	654af137-70d9-4ee4-9f69-793e352d30f8	M0	N0	T3	With Tumor	1.44656	1:PROGRESSION	NA	No	White	No	-18	1	Primary	Male
TCGA-DD-A1EF	TCGA-DD-A1EF-01	57	STAGE I	6TH	29	-27	Hepatocellular Carcinoma	LIHC	Hepatocellular Carcinoma	Mayo Clinic - Rochester	NA	-21165	0	NA	NA	12.9533	1:DEAD WITH TUMOR	Not Hispanic Or Latino	2005-10-11	0.3399	G3	No	C22.0	1970-03-01	C22.0	Yes	Yes	0.3847	0.24	111	NA	HCC	12.9533	1:DECEASED	1c1e8987-676f-417b-b3b4-e0321367df55	M0	N0	T1	With Tumor	12.9533	1:PROGRESSION	NA	No	White	NA	-4	1	Primary	Female
TCGA-DD-A1EG	TCGA-DD-A1EG-01	76	STAGE I	7TH	21	-9	Hepatocellular Carcinoma	LIHC	Hepatocellular Carcinoma	Mayo Clinic - Rochester	NA	-28108	0	28.7668	1:Recurred/Progressed	45.1064	1:DEAD WITH TUMOR	Not Hispanic Or Latino	2004-09-13	0.3121	G3	No	C22.0	1970-03-01	C22.0	Yes	No	0.3805	0.1	NA	Yes	HCC	45.1064	1:DECEASED	6C79F64B-63FE-46F5-BF7B-77208231B0F2	M0	N0	T1	With Tumor	28.7668	1:PROGRESSION	NA	No	White	No	-16	1	Primary	Male
TCGA-DD-A1EH	TCGA-DD-A1EH-01	23	STAGE III	6TH	6	-31	Hepatocellular Carcinoma	LIHC	Hepatocellular Carcinoma	Mayo Clinic - Rochester	1495	-8499	0	3.94516	1:Recurred/Progressed	49.1501	0:ALIVE OR DEAD TUMOR FREE	Not Hispanic Or Latino	5/16/11	0.2424	G3	No	C22.0	1970-03-01	C22.0	Yes	Yes	0.3689	0.16	38	Yes	HCC	49.1501	0:LIVING	cab5b264-abab-4bdb-816e-9d2c0ac30629	M0	N0	T3	With Tumor	3.94516	1:PROGRESSION	NA	No	White	No	-4	1	Primary	Male
TCGA-DD-A1EI	TCGA-DD-A1EI-01	46	STAGE I	6TH	14	-15	Hepatocellular Carcinoma	LIHC	Hepatocellular Carcinoma	Mayo Clinic - Rochester	183	-17097	0	6.01637	0:DiseaseFree	6.01637	0:ALIVE OR DEAD TUMOR FREE	Not Hispanic Or Latino	2005-10-11	0.2275	G2	No	C22.0	1970-03-01	C22.0	Yes	Yes	0.3129	0.01	55	No	HCC	6.01637	0:LIVING	3acf7438-fd65-442c-8a30-68b6714537f3	M0	N0	T1	Tumor Free	6.01637	0:CENSORED	NA	No	Asian	NA	-4	1	Primary	Male
TCGA-DD-A1EJ	TCGA-DD-A1EJ-01	71	STAGE IIIC	6TH	11	-1	Hepatocellular Carcinoma	LIHC	Hepatocellular Carcinoma	Mayo Clinic - Rochester	887	-26009	0	8.64648	1:Recurred/Progressed	33.0407	1:DEAD WITH TUMOR	Not Hispanic Or Latino	2005-10-11	0.3128	G2	No	C22.0	1970-03-01	C22.0	Yes	Yes	0.3549	1.87	59	Yes	HCC	33.0407	1:DECEASED	52292ffc-0902-4d97-b461-20723987a177	M0	N1	T1	With Tumor	8.64648	1:PROGRESSION	NA	No	White	No	4	1	Primary	Female
TCGA-DD-A1EK	TCGA-DD-A1EK-01	64	STAGE IVB	6TH	5	-1	Hepatocellular Carcinoma	LIHC	Hepatocellular Carcinoma	Mayo Clinic - Rochester	NA	-23437	0	NA	NA	18.345	1:DEAD WITH TUMOR	Not Hispanic Or Latino	2004-09-13	0.153	G2	No	C22.0	1970-03-01	C22.0	Yes	Yes	0.3609	0	63	Yes	HCC	18.345	1:DECEASED	A5E4412B-0E49-4D86-9CCE-71F440A84048	M1	N0	T4	With Tumor	5.49035	1:PROGRESSION	NA	No	White	No	-16	1	Primary	Female
TCGA-DD-A1EL	TCGA-DD-A1EL-01	23	STAGE II	6TH	11	19	Hepatocellular Carcinoma	LIHC	Hepatocellular Carcinoma	Mayo Clinic - Rochester	NA	-8573	0	NA	NA	13.6437	1:DEAD WITH TUMOR	Not Hispanic Or Latino	5/16/11	0.3421	G3	No	C22.0	1970-03-01	C22.0	Yes	Yes	0.3501	0.38	88	Yes	HCC	13.6437	1:DECEASED	2854ffe8-1f77-497a-bf49-11e0189fee35	M0	N0	T2	With Tumor	13.6437	1:PROGRESSION	NA	No	Black or African American	No	6	1	Primary	Male
TCGA-DD-A39V	TCGA-DD-A39V-01	77	STAGE II	5TH	12	-3	Hepatocellular Carcinoma	LIHC	Hepatocellular Carcinoma	Mayo Clinic - Rochester	NA	-28254	0	14.9587	1:Recurred/Progressed	21.1395	1:DEAD WITH TUMOR	Not Hispanic Or Latino	2001-05-12	0.3055	G3	No	C22.0	1970-03-01	C22.0	Yes	Yes	0.3534	0	66	Yes	HCC	21.1395	1:DECEASED	DD056692-4E2A-4E45-A4D0-357AF9754F0E	M0	NX	T2	With Tumor	14.9587	1:PROGRESSION	NA	No	White	Yes	-14	1	Primary	Male
TCGA-DD-A39W	TCGA-DD-A39W-01	29	STAGE III	4TH	1	-31	Hepatocellular Carcinoma	LIHC	Hepatocellular Carcinoma	Mayo Clinic - Rochester	NA	-10699	0	27.1887	0:DiseaseFree	27.1887	NA	Not Hispanic Or Latino	2001-05-12	0.0947	G2	No	C22.0	1970-03-01	C22.0	Yes	Yes	0.3423	0	36	NA	HCC	27.1887	1:DECEASED	48D33449-B969-423A-B4E7-541809109617	M0	N0	T3	NA	27.1887	0:CENSORED	NA	No	White	NA	-22	1	Primary	Female
TCGA-DD-A39X	TCGA-DD-A39X-01	78	STAGE I	5TH	1	-7	Hepatocellular Carcinoma	LIHC	Hepatocellular Carcinoma	Mayo Clinic - Rochester	NA	-28528	0	33.9284	1:Recurred/Progressed	55.6925	1:DEAD WITH TUMOR	Not Hispanic Or Latino	2001-05-12	0.164	G2	No	C22.0	1970-03-01	C22.0	Yes	Yes	0.359	0	65	Yes	HCC	55.6925	1:DECEASED	0D0A10B4-7B99-4043-A129-89844F258156	M0	NX	T1	With Tumor	33.9284	1:PROGRESSION	NA	No	White	No	-26	1	Primary	Female
TCGA-DD-A39Y	TCGA-DD-A39Y-01	67	STAGE I	5TH	26	27	Hepatocellular Carcinoma	LIHC	Hepatocellular Carcinoma	Mayo Clinic - Rochester	NA	-24769	0	5.62186	0:DiseaseFree	5.62186	0:ALIVE OR DEAD TUMOR FREE	Not Hispanic Or Latino	2001-05-12	0.4878	G3	No	C22.0	1970-03-01	C22.0	Yes	No	0.3605	0.14	NA	No	HCC	5.62186	1:DECEASED	BED1D731-E382-4B80-9604-E6DD68D9C0AB	M0	NX	T1	Tumor Free	5.62186	0:CENSORED	NA	No	Asian	No	6	1	Primary	Male
TCGA-DD-A39Z	TCGA-DD-A39Z-01	43	STAGE II	4TH	9	-7	Hepatocellular Carcinoma	LIHC	Hepatocellular Carcinoma	Mayo Clinic - Rochester	NA	-15930	0	19.7587	0:DiseaseFree	19.7587	0:ALIVE OR DEAD TUMOR FREE	NA	2001-05-12	0.2778	G2	No	C22.0	1970-03-01	C22.0	Yes	Yes	0.3421	0.11	71	NA	HCC	19.7587	1:DECEASED	42CB60F0-1A9E-4F59-8E2E-50C25E85CB98	M0	NX	T2	Tumor Free	19.7587	0:CENSORED	NA	No	NA	NA	-12	1	Primary	Female
TCGA-DD-A3A0	TCGA-DD-A3A0-01	70	STAGE I	5TH	5	NA	Hepatocellular Carcinoma	LIHC	Hepatocellular Carcinoma	Mayo Clinic - Rochester	NA	-25889	0	25.8079	0:DiseaseFree	25.8079	1:DEAD WITH TUMOR	Not Hispanic Or Latino	2001-05-12	0.2169	G2	No	C22.0	1970-03-01	C22.0	Yes	No	0.3686	0.13	NA	Yes	HCC	25.8079	1:DECEASED	AE99D9FD-1735-4217-B4EF-33B377FBD594	M0	NX	T1	With Tumor	11.8026	1:PROGRESSION	NA	No	White	No	NA	1	Primary	Male
TCGA-DD-A3A1	TCGA-DD-A3A1-01	65	STAGE IIIA	5TH	8	7	Hepatocellular Carcinoma	LIHC	Hepatocellular Carcinoma	Mayo Clinic - Rochester	NA	-24046	0	7.66019	0:DiseaseFree	7.66019	0:ALIVE OR DEAD TUMOR FREE	NA	2001-06-12	0.3078	G2	No	C22.0	1970-03-01	C22.0	Yes	No	0.354	0	NA	NA	HCC	7.66019	1:DECEASED	877B9F6B-9B34-40ED-933F-8FEF204EDF21	M0	N0	T3B	Tumor Free	7.66019	0:CENSORED	NA	No	NA	No	-10	1	Primary	Male
TCGA-DD-A3A2	TCGA-DD-A3A2-01	76	STAGE I	5TH	2	-17	Hepatocellular Carcinoma	LIHC	Hepatocellular Carcinoma	Mayo Clinic - Rochester	NA	-27930	0	70.0595	0:DiseaseFree	70.0595	0:ALIVE OR DEAD TUMOR FREE	Not Hispanic Or Latino	2001-05-12	0.0572	G1	No	C22.0	1970-03-01	C22.0	Yes	Yes	0.3568	0	70	NA	HCC	70.0595	1:DECEASED	357C1C08-F368-4CAE-8F20-9BE241B30479	M0	N0	T1	Tumor Free	70.0595	0:CENSORED	NA	No	White	No	-24	1	Primary	Female
TCGA-DD-A3A3	TCGA-DD-A3A3-01	45	STAGE I	5TH	8	3	Hepatocellular Carcinoma	LIHC	Hepatocellular Carcinoma	Mayo Clinic - Rochester	NA	-16708	0	17.5888	0:DiseaseFree	17.5888	NA	Not Hispanic Or Latino	2001-06-12	0.1823	G2	No	C22.0	1970-03-01	C22.0	Yes	Yes	0.3213	0.04	49	NA	HCC	17.5888	1:DECEASED	516C8594-2973-41E5-A5CE-76D177EDFA48	M0	N0	T1	NA	17.5888	0:CENSORED	NA	No	Asian	NA	-12	1	Primary	Male
TCGA-DD-A3A4	TCGA-DD-A3A4-01	37	STAGE IIIA	5TH	2	-15	Hepatocellular Carcinoma	LIHC	Hepatocellular Carcinoma	Mayo Clinic - Rochester	NA	-13739	0	2.86024	1:Recurred/Progressed	20.1203	1:DEAD WITH TUMOR	Not Hispanic Or Latino	2001-06-12	0.0564	G3	No	C22.0	1970-03-01	C22.0	Yes	Yes	0.3243	0.05	39	Yes	HCC	20.1203	1:DECEASED	AB35C9F9-3040-424D-A89F-DFF3A1365BC6	M0	N0	T3	With Tumor	2.86024	1:PROGRESSION	NA	No	White	No	-22	1	Primary	Male
TCGA-DD-A3A5	TCGA-DD-A3A5-01	66	STAGE III	4TH	6	-17	Hepatocellular Carcinoma	LIHC	Hepatocellular Carcinoma	Mayo Clinic - Rochester	NA	-24288	0	2.76161	1:Recurred/Progressed	102.739	1:DEAD WITH TUMOR	Not Hispanic Or Latino	2001-05-12	0.1578	G2	No	C22.0	1970-03-01	C22.0	Yes	Yes	0.3204	0.03	61	Yes	HCC	102.739	1:DECEASED	D8549D23-37D4-42BD-B472-F49BBEBD09B0	M0	N0	T3	With Tumor	2.76161	1:PROGRESSION	NA	No	White	No	-22	1	Primary	Female
TCGA-DD-A3A6	TCGA-DD-A3A6-01	72	STAGE II	4TH	1	-13	Hepatocellular Carcinoma	LIHC	Hepatocellular Carcinoma	Mayo Clinic - Rochester	NA	-26319	0	107.111	0:DiseaseFree	107.111	0:ALIVE OR DEAD TUMOR FREE	Not Hispanic Or Latino	2001-06-12	0	G2	No	C22.0	1970-03-01	C22.0	Yes	Yes	0.3146	0	28	No	HCC	107.111	1:DECEASED	C4C4820B-6F4C-4CDD-B233-4D22F5933FD9	M0	N0	T2	Tumor Free	107.111	0:CENSORED	NA	No	White	No	-18	1	Primary	Female
TCGA-DD-A3A7	TCGA-DD-A3A7-01	67	STAGE IIIB	7TH	29	-5	Hepatocellular Carcinoma	LIHC	Hepatocellular Carcinoma	Mayo Clinic - Rochester	NA	-24599	0	4.73419	1:Recurred/Progressed	13.7752	1:DEAD WITH TUMOR	NA	2004-09-13	0.453	G3	No	C22.0	1970-03-01	C22.0	Yes	Yes	0.3235	0.4	119	Yes	HCC	13.7752	1:DECEASED	614C0ECF-6A84-4C86-8706-79BE5BB00991	M0	N0	T3B	With Tumor	4.73419	1:PROGRESSION	NA	No	NA	No	-8	1	Primary	Male
TCGA-DD-A3A8	TCGA-DD-A3A8-01	75	STAGE II	5TH	5	-21	Hepatocellular Carcinoma	LIHC	Hepatocellular Carcinoma	Mayo Clinic - Rochester	NA	-27524	0	0.36164	0:DiseaseFree	0.36164	0:ALIVE OR DEAD TUMOR FREE	Not Hispanic Or Latino	2001-06-12	0.202	G2	No	C22.0	1970-03-01	C22.0	Yes	Yes	0.3217	0	112	No	HCC	0.36164	1:DECEASED	69D6881B-9E9A-407B-8B02-BAD5FC2455BF	M0	N0	T2	Tumor Free	0.36164	0:CENSORED	NA	Yes	White	No	-20	1	Primary	Male
TCGA-DD-A3A9	TCGA-DD-A3A9-01	64	STAGE IVB	5TH	21	-13	Hepatocellular Carcinoma	LIHC	Hepatocellular Carcinoma	Mayo Clinic - Rochester	NA	-23526	0	NA	NA	30.6079	1:DEAD WITH TUMOR	Not Hispanic Or Latino	2001-05-12	0.6334	G2	No	C22.0	1970-03-01	C22.0	Yes	Yes	0.2926	0.02	336	Yes	HCC	30.6079	1:DECEASED	457CCA7C-A8B4-414E-A3C0-7FCCF0EE2034	M1	N0	T4	With Tumor	9.50127	1:PROGRESSION	NA	No	White	NA	-16	1	Primary	Female
TCGA-DD-A4NA	TCGA-DD-A4NA-01	67	STAGE IIIC	6TH	13	-3	Hepatocellular Carcinoma	LIHC	Hepatocellular Carcinoma	Mayo Clinic - Rochester	1008	-24603	0	33.1394	0:DiseaseFree	33.1394	0:ALIVE OR DEAD TUMOR FREE	Not Hispanic Or Latino	12/21/12	0.3096	G3	No	C22.0	1970-03-01	C22.0	Yes	Yes	0.2855	0.03	29	No	HCC	33.1394	0:LIVING	BEE9D6C8-948F-4B76-97CA-B985064249EF	M0	N1	T2	Tumor Free	33.1394	0:CENSORED	NA	No	White	No	-10	1	Primary	Female
TCGA-DD-A4NB	TCGA-DD-A4NB-01	25	STAGE I	7TH	0	-17	Fibrolamellar Carcinoma	LIHC	Fibrolamellar Carcinoma	Mayo Clinic - Rochester	989	-9426	0	29.9832	1:Recurred/Progressed	32.5147	0:ALIVE OR DEAD TUMOR FREE	Not Hispanic Or Latino	12/18/12	0.085	G2	No	C22.0	1971-03-01	C22.0	Yes	Yes	0.2919	0	24	Yes	FLC	32.5147	0:LIVING	1983FADE-44F1-41E0-8983-F2CE8D649655	M0	N0	T1	Tumor Free	29.9832	1:PROGRESSION	NA	No	White	No	-22	1	Primary	Male
TCGA-DD-A4ND	TCGA-DD-A4ND-01	56	STAGE I	6TH	15	-21	Hepatocellular Carcinoma	LIHC	Hepatocellular Carcinoma	Mayo Clinic - Rochester	2746	-20782	0	90.2785	0:DiseaseFree	90.2785	0:ALIVE OR DEAD TUMOR FREE	Not Hispanic Or Latino	12/18/12	0.3781	G3	No	C22.0	1970-03-01	C22.0	Yes	Yes	0.2896	0	52	No	HCC	90.2785	0:LIVING	C0BF9278-9CBB-4361-B4D8-AB172B67E276	M0	N0	T1	With Tumor	0.493145	1:PROGRESSION	NA	Yes	White	No	-8	1	Primary	Female
TCGA-DD-A4NE	TCGA-DD-A4NE-01	75	STAGE IIIA	7TH	NA	-11	Hepatocellular Carcinoma	LIHC	Hepatocellular Carcinoma	Mayo Clinic - Rochester	NA	-27549	0	6.24651	1:Recurred/Progressed	21.6984	1:DEAD WITH TUMOR	Hispanic Or Latino	12/21/12	NA	G3	No	C22.0	1970-03-01	C22.0	Yes	No	0.2766	0.04	52	Yes	HCC	21.6984	1:DECEASED	BCE25281-502E-4599-9679-32DC8462FFB1	M0	N0	T3A	With Tumor	6.24651	1:PROGRESSION	NA	No	White	No	2	1	Primary	Female
TCGA-DD-A4NF	TCGA-DD-A4NF-01	72	STAGE I	7TH	2	-31	Hepatocellular Carcinoma	LIHC	Hepatocellular Carcinoma	Mayo Clinic - Rochester	942	-26330	0	21.5669	1:Recurred/Progressed	30.9695	0:ALIVE OR DEAD TUMOR FREE	Not Hispanic Or Latino	1/29/13	0.1189	G2	No	C22.0	1970-03-01	C22.0	Yes	Yes	0.2693	0	117	Yes	HCC	30.9695	0:LIVING	1043BC90-72C9-48C9-AE24-F617D0485E78	M0	N0	T1	Tumor Free	21.5669	1:PROGRESSION	NA	No	White	No	-20	1	Primary	Male
TCGA-DD-A4NG	TCGA-DD-A4NG-01	77	STAGE IIIA	7TH	NA	-21	Hepatocellular Carcinoma	LIHC	Hepatocellular Carcinoma	Mayo Clinic - Rochester	445	-28234	0	14.1368	1:Recurred/Progressed	26.3668	1:DEAD WITH TUMOR	Not Hispanic Or Latino	1/29/13	NA	G2	No	C22.0	1970-03-01	C22.0	Yes	No	0.2732	0.14	72	Yes	HCC	26.3668	1:DECEASED	89791F8F-DC06-4A04-B166-AFBFD6CF53DE	M0	NX	T3A	With Tumor	14.1368	1:PROGRESSION	NA	No	White	No	-8	1	Primary	Male
TCGA-DD-A4NH	TCGA-DD-A4NH-01	65	STAGE IIIB	7TH	11	-5	Hepatocellular Carcinoma	LIHC	Hepatocellular Carcinoma	Mayo Clinic - Rochester	917	-23865	0	5.29309	1:Recurred/Progressed	30.1476	0:ALIVE OR DEAD TUMOR FREE	Not Hispanic Or Latino	1/29/13	0.3556	G3	No	C22.0	1970-03-01	C22.0	Yes	Yes	0.2722	0	49	Yes	HCC	30.1476	0:LIVING	4012EA90-5768-4ACC-AF3A-BA954F493DB4	M0	N0	T3B	With Tumor	5.29309	1:PROGRESSION	NA	No	White	No	10	1	Primary	Female
TCGA-DD-A4NI	TCGA-DD-A4NI-01	67	STAGE II	7TH	4	-27	Hepatocellular Carcinoma	LIHC	Hepatocellular Carcinoma	Mayo Clinic - Rochester	816	-24516	0	26.8271	0:DiseaseFree	26.8271	0:ALIVE OR DEAD TUMOR FREE	Not Hispanic Or Latino	1/29/13	0.134	G2	No	C22.0	1970-03-01	C22.0	Yes	Yes	0.2699	0.01	150	No	HCC	26.8271	0:LIVING	518AA9CC-71CF-4734-9D55-B435DA99D300	M0	NX	T2	Tumor Free	26.8271	0:CENSORED	NA	Yes	White	No	-28	1	Primary	Male
TCGA-DD-A4NJ	TCGA-DD-A4NJ-01	54	STAGE II	7TH	NA	-9	Hepatocellular Carcinoma	LIHC	Hepatocellular Carcinoma	Mayo Clinic - Rochester	928	-19964	0	18.0491	1:Recurred/Progressed	30.5093	0:ALIVE OR DEAD TUMOR FREE	Not Hispanic Or Latino	2002-05-13	0.2893	G2	No	C22.0	1970-03-01	C22.0	Yes	Yes	0.2877	0.06	78	Yes	HCC	30.5093	0:LIVING	815DFFB0-0C22-4E05-868C-26E6C553980A	M0	N0	T2	Tumor Free	18.0491	1:PROGRESSION	NA	No	White	No	2	1	Primary	Female
TCGA-DD-A4NK	TCGA-DD-A4NK-01	80	STAGE IIIA	6TH	9	-25	Hepatocellular Carcinoma	LIHC	Hepatocellular Carcinoma	Mayo Clinic - Rochester	NA	-29244	0	2.926	1:Recurred/Progressed	39.7804	1:DEAD WITH TUMOR	Not Hispanic Or Latino	2002-05-13	0.2598	G2	No	C22.0	1970-03-01	C22.0	Yes	Yes	0.2747	0.04	75	Yes	HCC	39.7804	1:DECEASED	5B8D04B2-EF40-4216-A3BB-42520EFBE863	M0	N0	T3	With Tumor	2.926	1:PROGRESSION	NA	No	White	No	-24	1	Primary	Female
TCGA-DD-A4NL	TCGA-DD-A4NL-01	46	STAGE I	6TH	0	-27	Hepatocellular Carcinoma	LIHC	Hepatocellular Carcinoma	Mayo Clinic - Rochester	1711	-16874	0	56.2514	0:DiseaseFree	56.2514	0:ALIVE OR DEAD TUMOR FREE	Not Hispanic Or Latino	2002-05-13	0	G1	No	C22.0	1970-03-01	C22.0	Yes	Yes	0.2681	0	29	No	HCC	56.2514	0:LIVING	E0067280-2722-46F2-A5A8-352C77B47E38	M0	N0	T1	Tumor Free	56.2514	0:CENSORED	NA	No	White	No	-22	1	Primary	Male
TCGA-DD-A4NN	TCGA-DD-A4NN-01	56	STAGE I	6TH	8	-7	Hepatocellular Carcinoma	LIHC	Hepatocellular Carcinoma	Mayo Clinic - Rochester	NA	-20548	0	5.45747	1:Recurred/Progressed	29.5558	1:DEAD WITH TUMOR	Not Hispanic Or Latino	2002-05-13	0.4194	G3	No	C22.0	1970-03-01	C22.0	Yes	Yes	0.2922	0.24	52	Yes	HCC	29.5558	1:DECEASED	B96B7620-5506-4DEF-AFF2-5E888EAF3EA5	M0	N0	T1	With Tumor	5.45747	1:PROGRESSION	NA	No	White	No	4	1	Primary	Female
TCGA-DD-A4NO	TCGA-DD-A4NO-01	65	STAGE I	6TH	19	-19	Hepatocellular Carcinoma	LIHC	Hepatocellular Carcinoma	Mayo Clinic - Rochester	2245	-24090	0	32.5476	1:Recurred/Progressed	73.8074	0:ALIVE OR DEAD TUMOR FREE	Not Hispanic Or Latino	2002-05-13	0.5991	G1	No	C22.0	1970-03-01	C22.0	Yes	Yes	0.2909	0.01	57	Yes	HCC	73.8074	0:LIVING	75F78C38-6854-4390-AD11-789B4E549D63	M0	N0	T1	With Tumor	32.5476	1:PROGRESSION	NA	No	White	No	-22	1	Primary	Male
TCGA-DD-A4NP	TCGA-DD-A4NP-01	32	STAGE I	6TH	2	-17	Hepatocellular Carcinoma	LIHC	Hepatocellular Carcinoma	Mayo Clinic - Rochester	3308	-11838	0	42.279	1:Recurred/Progressed	108.755	0:ALIVE OR DEAD TUMOR FREE	Not Hispanic Or Latino	2002-05-13	0.0279	G3	No	C22.0	1970-03-01	C22.0	Yes	Yes	0.2714	0	28	Yes	HCC	108.755	0:LIVING	001887AA-36D0-463F-8BCA-DEC7043B4F2E	M0	N0	T1	With Tumor	42.279	1:PROGRESSION	NA	No	White	No	-18	1	Primary	Male
TCGA-DD-A4NQ	TCGA-DD-A4NQ-01	60	STAGE II	6TH	11	29	Hepatocellular Carcinoma	LIHC	Hepatocellular Carcinoma	Mayo Clinic - Rochester	NA	-22111	0	4.14242	1:Recurred/Progressed	12.2629	1:DEAD WITH TUMOR	Hispanic Or Latino	2002-11-13	0.2773	G3	No	C22.0	1970-03-01	C22.0	Yes	Yes	0.2675	0.03	86	Yes	HCC	12.2629	1:DECEASED	C05720FE-19C1-4CFF-819B-6806B26FC312	M0	N0	T2	With Tumor	4.14242	1:PROGRESSION	NA	No	White	No	14	1	Primary	Male
TCGA-DD-A4NR	TCGA-DD-A4NR-01	85	STAGE I	6TH	7	7	Hepatocellular Carcinoma	LIHC	Hepatocellular Carcinoma	Mayo Clinic - Rochester	NA	-31386	0	0.295887	0:DiseaseFree	0.295887	0:ALIVE OR DEAD TUMOR FREE	Not Hispanic Or Latino	2002-11-13	0.0672	G3	No	C22.0	1970-03-01	C22.0	Yes	Yes	0.3092	0.01	62	No	HCC	0.295887	1:DECEASED	52A7F734-DA07-49C5-861D-C70DA37FF959	M0	N0	T1	NA	0.295887	0:CENSORED	NA	No	White	No	6	1	Primary	Female
TCGA-DD-A4NS	TCGA-DD-A4NS-01	61	STAGE I	6TH	3	-29	Hepatocellular Carcinoma	LIHC	Hepatocellular Carcinoma	Mayo Clinic - Rochester	NA	-22638	0	29.3586	1:Recurred/Progressed	80.7443	1:DEAD WITH TUMOR	Not Hispanic Or Latino	2002-11-13	0	G2	No	C22.0	1970-03-01	C22.0	Yes	Yes	0.2978	0	57	Yes	HCC	80.7443	1:DECEASED	A6A3F07C-CED4-451B-B2E5-C93E4ED622C1	M0	N0	T1	With Tumor	29.3586	1:PROGRESSION	NA	No	White	No	-18	1	Primary	Female
TCGA-DD-A4NV	TCGA-DD-A4NV-01	61	STAGE IIIA	6TH	17	-21	Hepatocellular Carcinoma	LIHC	Hepatocellular Carcinoma	Mayo Clinic - Rochester	2398	-22438	0	78.8375	0:DiseaseFree	78.8375	0:ALIVE OR DEAD TUMOR FREE	Not Hispanic Or Latino	2002-11-13	0.1393	G1	No	C22.0	1970-03-01	C22.0	Yes	Yes	0.296	0.1	127	No	HCC	78.8375	0:LIVING	8E5CE60B-2EDA-482D-B109-210DF1321AFF	M0	N0	T3	Tumor Free	78.8375	0:CENSORED	NA	No	White	No	-20	1	Primary	Male
TCGA-DD-A73A	TCGA-DD-A73A-01	71	STAGE I	7TH	1	-33	Hepatocellular Carcinoma	LIHC	Hepatocellular Carcinoma	Mayo Clinic - Rochester	728	-26136	0	23.934	0:DiseaseFree	23.934	0:ALIVE OR DEAD TUMOR FREE	Not Hispanic Or Latino	9/30/13	0.0908	G2	No	C22.0	1970-03-01	C22.0	Yes	Yes	0.3054	0	90	No	HCC	23.934	0:LIVING	B6C0266A-CF34-464A-808D-1D3C28DC90F2	M0	N0	T1	Tumor Free	23.934	0:CENSORED	NA	No	White	No	-18	1	Primary	Male
TCGA-DD-A73B	TCGA-DD-A73B-01	72	STAGE I	7TH	7	1	Hepatocellular Carcinoma	LIHC	Hepatocellular Carcinoma	Mayo Clinic - Rochester	NA	-26390	0	7.89032	1:Recurred/Progressed	9.30401	1:DEAD WITH TUMOR	Hispanic Or Latino	9/30/13	0.8007	G2	No	C22.0	1970-03-01	C22.0	Yes	Yes	0.3384	0.5	74	Yes	HCC	9.30401	1:DECEASED	5449C232-56F1-4E03-9421-ABA3AE180107	M0	N0	T1	With Tumor	7.89032	1:PROGRESSION	NA	No	White	No	4	1	Primary	Female
TCGA-DD-A73C	TCGA-DD-A73C-01	65	STAGE IIIA	7TH	2	-25	Hepatocellular Carcinoma	LIHC	Hepatocellular Carcinoma	Mayo Clinic - Rochester	701	-23782	0	18.608	1:Recurred/Progressed	23.0463	0:ALIVE OR DEAD TUMOR FREE	Not Hispanic Or Latino	9/30/13	0.0467	G1	No	C22.0	1970-03-01	C22.0	Yes	Yes	0.3103	0	75	Yes	HCC	23.0463	0:LIVING	79F9331C-9E00-4277-A9D1-7C848E132134	M0	N0	T3A	Tumor Free	18.608	1:PROGRESSION	NA	No	White	No	-20	1	Primary	Female
TCGA-DD-A73D	TCGA-DD-A73D-01	68	STAGE II	7TH	9	-23	Hepatocellular Carcinoma	LIHC	Hepatocellular Carcinoma	Mayo Clinic - Rochester	693	-24941	0	19.4628	1:Recurred/Progressed	22.7833	0:ALIVE OR DEAD TUMOR FREE	Not Hispanic Or Latino	9/30/13	0.2818	G1	No	C22.0	1970-03-01	C22.0	Yes	Yes	0.3335	0.07	66	Yes	HCC	22.7833	0:LIVING	24170A77-94E0-4002-9D3E-A46C84E84FCA	MX	NX	T2	Tumor Free	19.4628	1:PROGRESSION	NA	No	White	No	-24	1	Primary	Female
TCGA-DD-A73E	TCGA-DD-A73E-01	66	STAGE I	7TH	13	-33	Hepatocellular Carcinoma	LIHC	Hepatocellular Carcinoma	Mayo Clinic - Rochester	44	-24377	0	1.44656	0:DiseaseFree	1.44656	0:ALIVE OR DEAD TUMOR FREE	Not Hispanic Or Latino	9/30/13	0.2153	G1	No	C22.0	1970-03-01	C22.0	Yes	Yes	0.3099	0.18	118	NA	HCC	1.44656	0:LIVING	E0863874-F7B8-49B6-A88B-5AE5F1EC2B15	M0	N0	T1	Tumor Free	1.44656	0:CENSORED	NA	No	White	No	-18	1	Primary	Male
TCGA-DD-A73F	TCGA-DD-A73F-01	77	STAGE I	7TH	1	-1	Hepatocellular Carcinoma	LIHC	Hepatocellular Carcinoma	Mayo Clinic - Rochester	1085	-28234	0	35.6708	0:DiseaseFree	35.6708	0:ALIVE OR DEAD TUMOR FREE	Not Hispanic Or Latino	9/30/13	0.1192	G1	No	C22.0	1970-03-01	C22.0	Yes	Yes	0.3073	0	68	NA	HCC	35.6708	0:LIVING	870C86E7-D6E1-4F9D-BB0B-BD1C66D6BCDE	M0	N0	T1	Tumor Free	35.6708	0:CENSORED	NA	No	White	NA	-2	1	Primary	Female
TCGA-DD-A73G	TCGA-DD-A73G-01	73	STAGE I	6TH	19	1	Hepatocellular Carcinoma	LIHC	Hepatocellular Carcinoma	Mayo Clinic - Rochester	3478	-26949	0	114.344	0:DiseaseFree	114.344	0:ALIVE OR DEAD TUMOR FREE	Not Hispanic Or Latino	2010-01-13	0.245	G3	No	C22.0	1970-03-01	C22.0	Yes	Yes	0.3273	0.04	102	No	HCC	114.344	0:LIVING	4774367C-5D8F-4B23-934A-E6D33A89DCA8	M0	N0	T1	Tumor Free	114.344	0:CENSORED	NA	No	White	No	-20	1	Primary	Female
TCGA-DD-AA3A	TCGA-DD-AA3A-01	81	STAGE I	6TH	11	11	Hepatocellular Carcinoma	LIHC	Hepatocellular Carcinoma	Mayo Clinic - Rochester	NA	-29712	0	13.4793	0:DiseaseFree	13.4793	0:ALIVE OR DEAD TUMOR FREE	Not Hispanic Or Latino	5/27/14	0.3894	G4	No	C22.0	1980-03-01	C22.0	Yes	Yes	0.3067	0.36	44	NA	HCC	13.4793	1:DECEASED	56ABD1C1-8F22-4856-8B0A-73D7E092BDB3	MX	N0	T1	Tumor Free	13.4793	0:CENSORED	NA	No	White	No	6	1	Primary	Female
TCGA-DD-AAC8	TCGA-DD-AAC8-01	72	STAGE I	6TH	17	-3	Hepatocellular Carcinoma	LIHC	Hepatocellular Carcinoma	Mayo Clinic - Rochester	NA	-26322	0	0.526022	0:DiseaseFree	0.526022	0:ALIVE OR DEAD TUMOR FREE	Not Hispanic Or Latino	6/28/14	0.4637	G3	No	C22.0	1970-03-01	C22.0	Yes	Yes	0.3125	0.12	510	No	HCC	0.526022	1:DECEASED	496BEEF9-80D9-4734-A23D-334AE1B6AAAB	M0	N0	T1	Tumor Free	0.526022	0:CENSORED	NA	No	Asian	No	-14	1	Primary	Male
TCGA-DD-AAC9	TCGA-DD-AAC9-01	51	STAGE I	6TH	2	-9	Hepatocellular Carcinoma	LIHC	Hepatocellular Carcinoma	Mayo Clinic - Rochester	347	-18911	0	11.4081	0:DiseaseFree	11.4081	0:ALIVE OR DEAD TUMOR FREE	Not Hispanic Or Latino	6/28/14	0.0915	G2	No	C22.0	1970-03-01	C22.0	Yes	Yes	0.3	0.14	82	No	HCC	11.4081	0:LIVING	AC6A1E0C-DBA0-4B21-B12B-A501ED796BEC	M0	N0	T1	Tumor Free	11.4081	0:CENSORED	NA	No	Asian	No	-18	1	Primary	Male
TCGA-DD-AACA	TCGA-DD-AACA-01	65	STAGE I	6TH	4	-21	Hepatocellular Carcinoma	LIHC	Hepatocellular Carcinoma	Mayo Clinic - Rochester	2301	-23973	0	25.512	1:Recurred/Progressed	75.6485	0:ALIVE OR DEAD TUMOR FREE	Not Hispanic Or Latino	6/28/14	0.1647	G3	No	C22.0	1970-03-01	C22.0	Yes	Yes	0.3295	0.11	108	Yes	HCC	75.6485	0:LIVING	D6486001-240A-455A-980C-E06C25C61FA5	M0	N0	T1	With Tumor	25.512	1:PROGRESSION	NA	No	Asian	No	-6	1	Primary	Male
TCGA-DD-AACB	TCGA-DD-AACB-01	74	STAGE I	6TH	18	7	Hepatocellular Carcinoma	LIHC	Hepatocellular Carcinoma	Mayo Clinic - Rochester	2324	-27103	0	76.4046	0:DiseaseFree	76.4046	0:ALIVE OR DEAD TUMOR FREE	Not Hispanic Or Latino	6/28/14	0.4989	G3	No	C22.0	1970-03-01	C22.0	Yes	Yes	0.3054	0.3	84	No	HCC	76.4046	0:LIVING	6D2E8BC2-CA86-41C1-AE49-289E20FCE758	M0	N0	T1	Tumor Free	76.4046	0:CENSORED	NA	No	Asian	No	-4	1	Primary	Female
TCGA-DD-AACC	TCGA-DD-AACC-01	61	STAGE I	6TH	5	-9	Hepatocellular Carcinoma	LIHC	Hepatocellular Carcinoma	Mayo Clinic - Rochester	NA	-22499	0	17.6546	1:Recurred/Progressed	55.3967	1:DEAD WITH TUMOR	Not Hispanic Or Latino	6/28/14	0.1642	G2	No	C22.0	1980-03-01	C22.0	Yes	Yes	0.309	0.01	91	Yes	HCC	55.3967	1:DECEASED	ED8C0D53-5DB0-4B77-95EC-15971926E313	M0	N0	T1	With Tumor	17.6546	1:PROGRESSION	NA	No	Asian	No	-6	1	Primary	Male
TCGA-DD-AACD	TCGA-DD-AACD-01	48	STAGE I	6TH	7	-3	Hepatocellular Carcinoma	LIHC	Hepatocellular Carcinoma	Mayo Clinic - Rochester	NA	-17828	0	4.96433	1:Recurred/Progressed	12.5259	1:DEAD WITH TUMOR	Not Hispanic Or Latino	6/28/14	0.2273	G4	No	C22.0	1970-03-01	C22.0	Yes	Yes	0.3067	0.01	87	Yes	HCC	12.5259	1:DECEASED	41FB30AA-63B4-4CC6-A275-B77048612FA0	M0	N0	T1	With Tumor	4.96433	1:PROGRESSION	NA	No	Asian	No	-18	1	Primary	Male
TCGA-DD-AACE	TCGA-DD-AACE-01	62	STAGE I	6TH	21	-29	Hepatocellular Carcinoma	LIHC	Hepatocellular Carcinoma	Mayo Clinic - Rochester	2184	-22727	0	42.0489	1:Recurred/Progressed	71.802	0:ALIVE OR DEAD TUMOR FREE	Not Hispanic Or Latino	6/28/14	0.5242	G3	No	C22.0	1970-03-01	C22.0	Yes	Yes	0.3052	0.1	72	Yes	HCC	71.802	0:LIVING	ABBCF6BD-4683-45AC-947A-51AE6EF0A244	M0	N0	T1	With Tumor	42.0489	1:PROGRESSION	NA	No	Asian	No	-26	1	Primary	Male
TCGA-DD-AACF	TCGA-DD-AACF-01	68	STAGE I	6TH	10	3	Hepatocellular Carcinoma	LIHC	Hepatocellular Carcinoma	Mayo Clinic - Rochester	NA	-25172	0	3.91229	1:Recurred/Progressed	11.9999	1:DEAD WITH TUMOR	Not Hispanic Or Latino	6/28/14	0.3061	G3	No	C22.0	1970-03-01	C22.0	Yes	Yes	0.301	0.28	117	Yes	HCC	11.9999	1:DECEASED	635AAD0B-9C47-4564-821F-C00DDB280D53	M0	N0	T1	With Tumor	3.91229	1:PROGRESSION	NA	No	Asian	No	-6	1	Primary	Male
TCGA-DD-AACG	TCGA-DD-AACG-01	52	STAGE II	6TH	18	-1	Hepatocellular Carcinoma	LIHC	Hepatocellular Carcinoma	Mayo Clinic - Rochester	NA	-19174	0	4.10954	1:Recurred/Progressed	15.419	1:DEAD WITH TUMOR	Not Hispanic Or Latino	6/28/14	0.3885	G4	No	C22.0	1970-03-01	C22.0	Yes	Yes	0.3266	0.25	93	Yes	HCC	15.419	1:DECEASED	B5BEF77A-F46C-406C-9AA8-55F7A61AA885	M0	N0	T2	With Tumor	4.10954	1:PROGRESSION	NA	No	Asian	No	2	1	Primary	Male
TCGA-DD-AACH	TCGA-DD-AACH-01	69	STAGE II	6TH	6	5	Hepatocellular Carcinoma	LIHC	Hepatocellular Carcinoma	Mayo Clinic - Rochester	NA	-25544	0	2.72874	1:Recurred/Progressed	6.41089	0:ALIVE OR DEAD TUMOR FREE	Not Hispanic Or Latino	6/28/14	0.3255	G3	No	C22.0	1970-03-01	C22.0	Yes	Yes	0.3176	0.29	89	Yes	HCC	6.41089	1:DECEASED	219B067C-522F-4971-B0D0-86F9971D369D	M0	N0	T2	Tumor Free	2.72874	1:PROGRESSION	NA	No	Asian	No	16	1	Primary	Male
TCGA-DD-AACI	TCGA-DD-AACI-01	69	STAGE II	6TH	25	-13	Hepatocellular Carcinoma	LIHC	Hepatocellular Carcinoma	Mayo Clinic - Rochester	1618	-25236	0	47.0789	1:Recurred/Progressed	53.1939	0:ALIVE OR DEAD TUMOR FREE	Not Hispanic Or Latino	6/28/14	0.3924	G3	No	C22.0	1970-03-01	C22.0	Yes	Yes	0.3049	0.03	334	Yes	HCC	53.1939	0:LIVING	E6FA354E-ADA7-41E0-8C8B-38520A5E6601	M0	N0	T2	With Tumor	47.0789	1:PROGRESSION	NA	No	Asian	No	-26	1	Primary	Male
TCGA-DD-AACJ	TCGA-DD-AACJ-01	75	STAGE II	6TH	10	-19	Hepatocellular Carcinoma	LIHC	Hepatocellular Carcinoma	Mayo Clinic - Rochester	2102	-27528	0	3.28764	1:Recurred/Progressed	69.1061	0:ALIVE OR DEAD TUMOR FREE	Not Hispanic Or Latino	7/15/14	0.2839	G2	No	C22.0	1970-03-01	C22.0	Yes	Yes	0.3133	0.09	89	Yes	HCC	69.1061	0:LIVING	93AFBFA1-4D03-4105-8DDA-B095F0AB308A	M0	N0	T2	With Tumor	3.28764	1:PROGRESSION	NA	No	Asian	No	-20	1	Primary	Male
TCGA-DD-AACK	TCGA-DD-AACK-01	70	STAGE I	6TH	1	-3	Hepatocellular Carcinoma	LIHC	Hepatocellular Carcinoma	Mayo Clinic - Rochester	9	-25796	0	0.295887	0:DiseaseFree	0.295887	0:ALIVE OR DEAD TUMOR FREE	Not Hispanic Or Latino	7/15/14	0.0316	G2	No	C22.0	1970-03-01	C22.0	Yes	Yes	0.3142	0.01	126	NA	HCC	0.295887	0:LIVING	D7CD045A-0BE2-4B6D-AEFD-5D75E57BC6F6	M0	N0	T1	Tumor Free	0.295887	0:CENSORED	NA	No	Asian	NA	-4	1	Primary	Male
TCGA-DD-AACL	TCGA-DD-AACL-01	66	STAGE I	6TH	6	25	Hepatocellular Carcinoma	LIHC	Hepatocellular Carcinoma	Mayo Clinic - Rochester	58	-24355	0	3.51777	0:DiseaseFree	3.51777	NA	Not Hispanic Or Latino	6/29/14	0.2305	G3	No	C22.0	1970-03-01	C22.0	Yes	Yes	0.3086	0	274	NA	HCC	3.51777	1:DECEASED	3DA3CFEC-5464-4DD8-9757-A0CDFE3536F8	M0	N0	T1	NA	3.51777	0:CENSORED	NA	No	Asian	No	16	1	Primary	Female
TCGA-DD-AACM	TCGA-DD-AACM-01	48	STAGE II	6TH	7	NA	Hepatocellular Carcinoma	LIHC	Hepatocellular Carcinoma	Mayo Clinic - Rochester	1769	-17590	0	36.0654	1:Recurred/Progressed	58.1583	0:ALIVE OR DEAD TUMOR FREE	Not Hispanic Or Latino	6/29/14	0.263	G3	No	C22.0	1970-03-01	C22.0	Yes	No	0.3057	0.05	56	Yes	HCC	58.1583	0:LIVING	173088ED-6BC0-4CCF-80E7-C647028CCCD6	M0	N0	T2	With Tumor	36.0654	1:PROGRESSION	NA	No	Asian	No	NA	1	Primary	Male
TCGA-DD-AACN	TCGA-DD-AACN-01	32	STAGE I	6TH	14	-27	Hepatocellular Carcinoma	LIHC	Hepatocellular Carcinoma	Mayo Clinic - Rochester	1302	-12007	0	11.7369	1:Recurred/Progressed	42.805	0:ALIVE OR DEAD TUMOR FREE	Not Hispanic Or Latino	6/29/14	0.3863	G3	No	C22.0	1970-03-01	C22.0	Yes	Yes	0.3192	0.09	44	Yes	HCC	42.805	0:LIVING	0AFD4283-7311-4D69-A2F5-779628DA45FC	M0	N0	T1	With Tumor	11.7369	1:PROGRESSION	NA	No	Asian	No	-20	1	Primary	Male
TCGA-DD-AACO	TCGA-DD-AACO-01	40	STAGE I	6TH	10	-15	Hepatocellular Carcinoma	LIHC	Hepatocellular Carcinoma	Mayo Clinic - Rochester	1876	-14796	0	15.7478	1:Recurred/Progressed	61.676	0:ALIVE OR DEAD TUMOR FREE	Not Hispanic Or Latino	6/29/14	0.3406	G3	No	C22.0	1970-03-01	C22.0	Yes	Yes	0.3154	0.06	42	Yes	HCC	61.676	0:LIVING	34413807-07BE-4204-B095-5E1DD1ED87DC	M0	N0	T1	With Tumor	15.7478	1:PROGRESSION	NA	No	Asian	No	-12	1	Primary	Male
TCGA-DD-AACP	TCGA-DD-AACP-01	64	STAGE I	6TH	21	17	Hepatocellular Carcinoma	LIHC	Hepatocellular Carcinoma	Mayo Clinic - Rochester	415	-23728	0	13.6437	0:DiseaseFree	13.6437	0:ALIVE OR DEAD TUMOR FREE	Not Hispanic Or Latino	6/29/14	0.5549	G3	No	C22.0	1970-03-01	C22.0	Yes	Yes	0.3259	0.31	170	No	HCC	13.6437	0:LIVING	7AD77384-0946-4FB5-9B10-BDC8A5FC8D87	M0	N0	T1	NA	13.6437	0:CENSORED	NA	No	Asian	No	20	1	Primary	Male
TCGA-DD-AACQ	TCGA-DD-AACQ-01	50	STAGE II	6TH	4	-27	Hepatocellular Carcinoma	LIHC	Hepatocellular Carcinoma	Mayo Clinic - Rochester	429	-18429	0	3.45202	1:Recurred/Progressed	14.2026	1:DEAD WITH TUMOR	Not Hispanic Or Latino	6/29/14	0.1466	G3	No	C22.0	1970-03-01	C22.0	Yes	Yes	0.308	0.05	207	Yes	HCC	14.2026	1:DECEASED	0F34D654-8984-4B8B-B345-67066D611513	M0	N0	T2	With Tumor	3.45202	1:PROGRESSION	NA	No	Asian	No	-16	1	Primary	Male
TCGA-DD-AACS	TCGA-DD-AACS-01	39	STAGE I	6TH	6	-21	Hepatocellular Carcinoma	LIHC	Hepatocellular Carcinoma	Mayo Clinic - Rochester	1804	-14473	0	59.3089	0:DiseaseFree	59.3089	0:ALIVE OR DEAD TUMOR FREE	Not Hispanic Or Latino	6/29/14	0.3606	G3	No	C22.0	1970-03-01	C22.0	Yes	Yes	0.31	0.25	46	No	HCC	59.3089	0:LIVING	82D6268A-DE59-4A14-ABD2-7492178FA5BD	M0	N0	T1	Tumor Free	59.3089	0:CENSORED	NA	No	Asian	No	-6	1	Primary	Male
TCGA-DD-AACT	TCGA-DD-AACT-01	69	STAGE I	7TH	12	-19	Hepatocellular Carcinoma	LIHC	Hepatocellular Carcinoma	Mayo Clinic - Rochester	1562	-25292	0	51.3529	0:DiseaseFree	51.3529	0:ALIVE OR DEAD TUMOR FREE	Not Hispanic Or Latino	6/29/14	0.2785	G2	No	C22.0	1970-03-01	C22.0	Yes	Yes	0.3024	0	180	No	HCC	51.3529	0:LIVING	3EA084C5-3783-4FDE-B341-5914D2EDB977	M0	N0	T1	Tumor Free	51.3529	0:CENSORED	NA	No	Asian	No	-18	1	Primary	Female
TCGA-DD-AACU	TCGA-DD-AACU-01	59	STAGE I	7TH	25	-23	Hepatocellular Carcinoma	LIHC	Hepatocellular Carcinoma	Mayo Clinic - Rochester	1567	-21606	0	51.5172	0:DiseaseFree	51.5172	0:ALIVE OR DEAD TUMOR FREE	Not Hispanic Or Latino	6/29/14	0.7387	G3	No	C22.0	1970-03-01	C22.0	Yes	Yes	0.3122	0.12	113	No	HCC	51.5172	0:LIVING	88B6181C-1086-42DF-8BB9-1069EC2DC675	M0	N0	T1	Tumor Free	51.5172	0:CENSORED	NA	No	Asian	No	-18	1	Primary	Male
TCGA-DD-AACV	TCGA-DD-AACV-01	53	STAGE I	7TH	8	-7	Hepatocellular Carcinoma	LIHC	Hepatocellular Carcinoma	Mayo Clinic - Rochester	1531	-19660	0	11.3095	1:Recurred/Progressed	50.3337	0:ALIVE OR DEAD TUMOR FREE	Not Hispanic Or Latino	6/29/14	0.343	G3	No	C22.0	1970-03-01	C22.0	Yes	Yes	0.3129	0.48	104	Yes	HCC	50.3337	0:LIVING	8E79EA29-787E-4A33-8465-9891776F47ED	M0	N0	T1	With Tumor	11.3095	1:PROGRESSION	NA	No	Asian	No	-2	1	Primary	Male
TCGA-DD-AACW	TCGA-DD-AACW-01	43	STAGE I	7TH	5	-25	Hepatocellular Carcinoma	LIHC	Hepatocellular Carcinoma	Mayo Clinic - Rochester	1424	-15872	0	46.8159	0:DiseaseFree	46.8159	0:ALIVE OR DEAD TUMOR FREE	Not Hispanic Or Latino	6/29/14	0.2117	G3	No	C22.0	1970-03-01	C22.0	Yes	Yes	0.3071	0.16	48	No	HCC	46.8159	0:LIVING	67A00F5F-C753-48F9-BC24-8287F50EC776	M0	N0	T1	Tumor Free	46.8159	0:CENSORED	NA	No	Asian	No	-6	1	Primary	Male
TCGA-DD-AACX	TCGA-DD-AACX-01	66	STAGE II	7TH	5	1	Hepatocellular Carcinoma	LIHC	Hepatocellular Carcinoma	Mayo Clinic - Rochester	170	-24329	0	1.38081	1:Recurred/Progressed	5.58898	0:ALIVE OR DEAD TUMOR FREE	Not Hispanic Or Latino	6/29/14	0.1116	G3	No	C22.0	1970-03-01	C22.0	Yes	Yes	0.3149	0.03	115	Yes	HCC	5.58898	0:LIVING	431A72E1-EA03-4E40-89C4-2F02D454C897	M0	N0	T2	With Tumor	1.38081	1:PROGRESSION	NA	No	Asian	No	0	1	Primary	Male
TCGA-DD-AACY	TCGA-DD-AACY-01	61	STAGE I	7TH	6	-15	Hepatocellular Carcinoma	LIHC	Hepatocellular Carcinoma	Mayo Clinic - Rochester	1450	-22332	0	25.512	1:Recurred/Progressed	47.6707	0:ALIVE OR DEAD TUMOR FREE	Not Hispanic Or Latino	6/29/14	0.2393	G3	No	C22.0	1970-03-01	C22.0	Yes	Yes	0.3102	0.09	81	Yes	HCC	47.6707	0:LIVING	D884561B-5828-4C47-ACD7-3F02E181B596	M0	N0	T1	With Tumor	25.512	1:PROGRESSION	NA	No	Asian	No	-26	1	Primary	Male
TCGA-DD-AACZ	TCGA-DD-AACZ-01	63	STAGE I	7TH	23	15	Hepatocellular Carcinoma	LIHC	Hepatocellular Carcinoma	Mayo Clinic - Rochester	NA	-23230	0	2.89312	1:Recurred/Progressed	5.62186	0:ALIVE OR DEAD TUMOR FREE	Not Hispanic Or Latino	6/29/14	0.3951	G4	No	C22.0	1970-03-01	C22.0	Yes	Yes	0.3038	0.09	156	Yes	HCC	5.62186	1:DECEASED	CCE2BB32-84CB-4991-9628-1EA408A9B11A	M0	N0	T1	Tumor Free	2.89312	1:PROGRESSION	NA	No	Asian	No	4	1	Primary	Female
TCGA-DD-AAD0	TCGA-DD-AAD0-01	73	STAGE I	7TH	4	-9	Hepatocellular Carcinoma	LIHC	Hepatocellular Carcinoma	Mayo Clinic - Rochester	137	-26781	0	1.54519	1:Recurred/Progressed	4.50406	0:ALIVE OR DEAD TUMOR FREE	Not Hispanic Or Latino	6/29/14	0.1663	G2	No	C22.0	1970-03-01	C22.0	Yes	Yes	0.3064	0.11	104	Yes	HCC	4.50406	0:LIVING	09790A9B-CC2F-4D7E-A971-8FB4ECD9F791	M0	N0	T1	With Tumor	1.54519	1:PROGRESSION	NA	No	Asian	No	-4	1	Primary	Female
TCGA-DD-AAD1	TCGA-DD-AAD1-01	51	STAGE I	7TH	7	-25	Hepatocellular Carcinoma	LIHC	Hepatocellular Carcinoma	Mayo Clinic - Rochester	564	-18794	0	NA	NA	18.5423	0:ALIVE OR DEAD TUMOR FREE	Not Hispanic Or Latino	6/29/14	0.1423	G4	No	C22.0	1970-03-01	C22.0	Yes	Yes	0.2941	0	112	Yes	HCC	18.5423	0:LIVING	1F482810-433A-4D46-B81B-F7909FFF8C09	M0	N0	T1	With Tumor	4.1753	1:PROGRESSION	NA	No	Asian	No	-20	1	Primary	Female
TCGA-DD-AAD2	TCGA-DD-AAD2-01	66	STAGE I	7TH	5	-9	Hepatocellular Carcinoma	LIHC	Hepatocellular Carcinoma	Mayo Clinic - Rochester	658	-24221	0	21.6326	0:DiseaseFree	21.6326	0:ALIVE OR DEAD TUMOR FREE	Not Hispanic Or Latino	6/29/14	0.1233	G2	No	C22.0	1970-03-01	C22.0	Yes	Yes	0.3019	0	76	No	HCC	21.6326	0:LIVING	03F5DE7D-45A9-4A73-8C61-ED816D4A3AC5	M0	N0	T1	Tumor Free	21.6326	0:CENSORED	NA	No	Asian	No	-18	1	Primary	Male
TCGA-DD-AAD3	TCGA-DD-AAD3-01	43	STAGE I	7TH	8	-25	Hepatocellular Carcinoma	LIHC	Hepatocellular Carcinoma	Mayo Clinic - Rochester	1295	-15706	0	42.5749	0:DiseaseFree	42.5749	0:ALIVE OR DEAD TUMOR FREE	Not Hispanic Or Latino	6/29/14	0.2379	G2	No	C22.0	1970-03-01	C22.0	Yes	Yes	0.3052	0.01	66	No	HCC	42.5749	0:LIVING	0D13229A-304A-48A6-A761-12E68E94A4B4	M0	N0	T1	Tumor Free	42.5749	0:CENSORED	NA	No	Asian	No	-18	1	Primary	Male
TCGA-DD-AAD5	TCGA-DD-AAD5-01	54	STAGE I	7TH	16	19	Hepatocellular Carcinoma	LIHC	Hepatocellular Carcinoma	Mayo Clinic - Rochester	1345	-19748	0	4.27393	1:Recurred/Progressed	44.2187	0:ALIVE OR DEAD TUMOR FREE	Not Hispanic Or Latino	2007-07-14	0.4696	G3	No	C22.0	1970-03-01	C22.0	Yes	Yes	0.3132	0.08	121	Yes	HCC	44.2187	0:LIVING	6312D5B5-68AD-4D4F-A0A9-03D895AE30F9	M0	N0	T1	With Tumor	4.27393	1:PROGRESSION	NA	No	Asian	No	8	1	Primary	Male
TCGA-DD-AAD6	TCGA-DD-AAD6-01	66	STAGE IIIA	7TH	9	-21	Hepatocellular Carcinoma	LIHC	Hepatocellular Carcinoma	Mayo Clinic - Rochester	672	-24185	0	1.64382	1:Recurred/Progressed	22.0929	0:ALIVE OR DEAD TUMOR FREE	Not Hispanic Or Latino	2007-07-14	0.2301	G3	No	C22.0	1970-03-01	C22.0	Yes	Yes	0.3111	0.16	94	Yes	HCC	22.0929	0:LIVING	418E79D1-51C7-4CEF-A1B6-E291FB13C2A5	M0	N0	T3A	Tumor Free	1.64382	1:PROGRESSION	NA	No	Asian	No	0	1	Primary	Male
TCGA-DD-AAD8	TCGA-DD-AAD8-01	73	STAGE I	7TH	17	-23	Hepatocellular Carcinoma	LIHC	Hepatocellular Carcinoma	Mayo Clinic - Rochester	1219	-26781	0	40.0763	0:DiseaseFree	40.0763	0:ALIVE OR DEAD TUMOR FREE	Not Hispanic Or Latino	2007-07-14	0.6672	G2	No	C22.0	1970-03-01	C22.0	Yes	Yes	0.3233	0.31	109	No	HCC	40.0763	0:LIVING	24B66729-242B-4771-819D-77C9A1FCBB10	M0	N0	T1	Tumor Free	40.0763	0:CENSORED	NA	No	Asian	No	-8	1	Primary	Female
TCGA-DD-AADA	TCGA-DD-AADA-01	66	STAGE I	7TH	8	-29	Hepatocellular Carcinoma	LIHC	Hepatocellular Carcinoma	Mayo Clinic - Rochester	1233	-24288	0	40.5365	0:DiseaseFree	40.5365	0:ALIVE OR DEAD TUMOR FREE	Not Hispanic Or Latino	2007-07-14	0.2453	G3	No	C22.0	1970-03-01	C22.0	Yes	Yes	0.2977	0.05	113	No	HCC	40.5365	0:LIVING	E50EDBA1-8EC4-47E7-A01E-9F1B2CD75FD7	M0	N0	T1	Tumor Free	40.5365	0:CENSORED	NA	No	Asian	No	-18	1	Primary	Female
TCGA-DD-AADB	TCGA-DD-AADB-01	51	STAGE I	7TH	9	-3	Hepatocellular Carcinoma	LIHC	Hepatocellular Carcinoma	Mayo Clinic - Rochester	1242	-18728	0	40.8324	0:DiseaseFree	40.8324	0:ALIVE OR DEAD TUMOR FREE	Not Hispanic Or Latino	2007-07-14	0.2742	G4	No	C22.0	1970-03-01	C22.0	Yes	Yes	0.3071	0.02	112	No	HCC	40.8324	0:LIVING	5EAAF7AE-36AF-4FB4-8940-E0861983CEB0	M0	N0	T1	Tumor Free	40.8324	0:CENSORED	NA	No	Asian	No	8	1	Primary	Male
TCGA-DD-AADC	TCGA-DD-AADC-01	53	STAGE I	7TH	10	-5	Hepatocellular Carcinoma	LIHC	Hepatocellular Carcinoma	Mayo Clinic - Rochester	NA	-19527	0	3.32051	1:Recurred/Progressed	13.9724	1:DEAD WITH TUMOR	Not Hispanic Or Latino	2007-07-14	0.3904	G3	No	C22.0	1970-03-01	C22.0	Yes	Yes	0.3063	0.2	81	Yes	HCC	13.9724	1:DECEASED	4100FD8B-CF37-4E63-A73D-95C9C392D606	M0	N0	T1	With Tumor	3.32051	1:PROGRESSION	NA	No	Asian	No	8	1	Primary	Male
TCGA-DD-AADD	TCGA-DD-AADD-01	51	STAGE I	7TH	16	-17	Hepatocellular Carcinoma	LIHC	Hepatocellular Carcinoma	Mayo Clinic - Rochester	1231	-18752	0	40.4708	0:DiseaseFree	40.4708	0:ALIVE OR DEAD TUMOR FREE	Not Hispanic Or Latino	2007-07-14	0.4162	G4	No	C22.0	1970-03-01	C22.0	Yes	Yes	0.3202	0.54	83	No	HCC	40.4708	0:LIVING	B44F664C-444C-4C64-A407-52FD9B55F178	M0	N0	T1	Tumor Free	40.4708	0:CENSORED	NA	No	Asian	No	0	1	Primary	Male
TCGA-DD-AADE	TCGA-DD-AADE-01	50	STAGE I	7TH	3	NA	Hepatocellular Carcinoma	LIHC	Hepatocellular Carcinoma	Mayo Clinic - Rochester	1202	-18482	0	5.52323	1:Recurred/Progressed	39.5174	0:ALIVE OR DEAD TUMOR FREE	Not Hispanic Or Latino	2007-07-14	0.0727	G4	No	C22.0	1970-03-01	C22.0	Yes	No	0.3149	0	113	Yes	HCC	39.5174	0:LIVING	0904FD43-E25C-4D0F-ACEE-29FAA3FD933B	M0	N0	T1	With Tumor	5.52323	1:PROGRESSION	NA	No	Asian	No	NA	1	Primary	Male
TCGA-DD-AADF	TCGA-DD-AADF-01	64	STAGE I	7TH	11	-7	Hepatocellular Carcinoma	LIHC	Hepatocellular Carcinoma	Mayo Clinic - Rochester	NA	-23614	0	3.78078	0:DiseaseFree	3.78078	0:ALIVE OR DEAD TUMOR FREE	Not Hispanic Or Latino	2007-07-14	0.377	G4	No	C22.0	1970-03-01	C22.0	Yes	Yes	0.3219	0.22	213	No	HCC	3.78078	1:DECEASED	70BB26B8-B38B-4E79-90E7-033A38405B00	M0	N0	T1	Tumor Free	3.78078	0:CENSORED	NA	No	Asian	No	0	1	Primary	Female
TCGA-DD-AADG	TCGA-DD-AADG-01	70	STAGE IIIA	7TH	6	-19	Hepatocellular Carcinoma	LIHC	Hepatocellular Carcinoma	Mayo Clinic - Rochester	1145	-25887	0	8.87662	1:Recurred/Progressed	37.6434	0:ALIVE OR DEAD TUMOR FREE	Not Hispanic Or Latino	2007-07-14	0.1796	G3	No	C22.0	1970-03-01	C22.0	Yes	Yes	0.3036	0.02	162	Yes	HCC	37.6434	0:LIVING	89D1261C-6D93-4298-A2AF-B5FF52BE0CB6	M0	N0	T3A	Tumor Free	8.87662	1:PROGRESSION	NA	No	Asian	No	-22	1	Primary	Male
TCGA-DD-AADI	TCGA-DD-AADI-01	43	STAGE I	7TH	5	-17	Hepatocellular Carcinoma	LIHC	Hepatocellular Carcinoma	Mayo Clinic - Rochester	1085	-15928	0	35.6708	0:DiseaseFree	35.6708	0:ALIVE OR DEAD TUMOR FREE	Not Hispanic Or Latino	2007-07-14	0.2673	G3	No	C22.0	1970-03-01	C22.0	Yes	Yes	0.3081	0.02	106	No	HCC	35.6708	0:LIVING	97472E71-66EB-434B-81B0-D727765F44CB	M0	N0	T1	Tumor Free	35.6708	0:CENSORED	NA	No	Asian	No	-22	1	Primary	Female
TCGA-DD-AADJ	TCGA-DD-AADJ-01	70	STAGE I	7TH	5	-13	Hepatocellular Carcinoma	LIHC	Hepatocellular Carcinoma	Mayo Clinic - Rochester	1066	-25863	0	35.0462	0:DiseaseFree	35.0462	0:ALIVE OR DEAD TUMOR FREE	Not Hispanic Or Latino	2007-07-14	0.1709	G3	No	C22.0	1970-03-01	C22.0	Yes	Yes	0.3066	0.02	60	No	HCC	35.0462	0:LIVING	1D880AEA-9EFE-4A43-8A6A-6A81801DA9E0	M0	N0	T1	Tumor Free	35.0462	0:CENSORED	NA	No	Asian	No	-18	1	Primary	Female
TCGA-DD-AADK	TCGA-DD-AADK-01	68	STAGE II	7TH	9	-11	Hepatocellular Carcinoma	LIHC	Hepatocellular Carcinoma	Mayo Clinic - Rochester	1049	-25046	0	34.4873	0:DiseaseFree	34.4873	0:ALIVE OR DEAD TUMOR FREE	Not Hispanic Or Latino	7/14/14	0.3122	G3	No	C22.0	1970-03-01	C22.0	Yes	Yes	0.3133	0	56	No	HCC	34.4873	0:LIVING	40F30FFB-51DE-4786-A88F-16C170AAC207	M0	N0	T2	Tumor Free	34.4873	0:CENSORED	NA	No	Asian	No	-16	1	Primary	Female
TCGA-DD-AADL	TCGA-DD-AADL-01	58	STAGE I	7TH	14	-15	Hepatocellular Carcinoma	LIHC	Hepatocellular Carcinoma	Mayo Clinic - Rochester	636	-21512	0	20.9094	0:DiseaseFree	20.9094	0:ALIVE OR DEAD TUMOR FREE	Not Hispanic Or Latino	2007-07-14	0.45	G4	No	C22.0	1970-03-01	C22.0	Yes	Yes	0.321	0.22	122	No	HCC	20.9094	0:LIVING	A7F7E313-4636-4C54-B2B7-F5928A8368E4	M0	N0	T1	Tumor Free	20.9094	0:CENSORED	NA	No	Asian	No	-10	1	Primary	Male
TCGA-DD-AADM	TCGA-DD-AADM-01	58	STAGE II	7TH	5	-9	Hepatocellular Carcinoma	LIHC	Hepatocellular Carcinoma	Mayo Clinic - Rochester	NA	-21349	0	0.394516	0:DiseaseFree	0.394516	0:ALIVE OR DEAD TUMOR FREE	Not Hispanic Or Latino	2007-07-14	0.2796	G3	No	C22.0	1970-03-01	C22.0	Yes	Yes	0.3021	0.04	169	No	HCC	0.394516	1:DECEASED	62C02DA8-E4B4-4294-9923-8992D187FC7B	M0	N0	T2	Tumor Free	0.394516	0:CENSORED	NA	No	Asian	No	-14	1	Primary	Male
TCGA-DD-AADN	TCGA-DD-AADN-01	59	STAGE I	7TH	17	5	Hepatocellular Carcinoma	LIHC	Hepatocellular Carcinoma	Mayo Clinic - Rochester	898	-21632	0	29.523	0:DiseaseFree	29.523	0:ALIVE OR DEAD TUMOR FREE	Not Hispanic Or Latino	2007-07-14	0.3785	G4	No	C22.0	1970-03-01	C22.0	Yes	Yes	0.3148	0.1	105	No	HCC	29.523	0:LIVING	32E39C1D-B8E8-4EFE-B451-8EFB112D3518	MX	NX	T1	Tumor Free	29.523	0:CENSORED	NA	No	Asian	No	0	1	Primary	Male
TCGA-DD-AADO	TCGA-DD-AADO-01	55	STAGE I	7TH	20	-9	Hepatocellular Carcinoma	LIHC	Hepatocellular Carcinoma	Mayo Clinic - Rochester	453	-20139	0	14.893	0:DiseaseFree	14.893	0:ALIVE OR DEAD TUMOR FREE	Not Hispanic Or Latino	2007-07-14	0.4877	G3	No	C22.0	1970-03-01	C22.0	Yes	Yes	0.3211	0.12	199	No	HCC	14.893	0:LIVING	9F056388-7529-4FD1-AF11-C82CC350F51C	M0	N0	T1	Tumor Free	14.893	0:CENSORED	NA	No	Asian	No	-14	1	Primary	Male
TCGA-DD-AADP	TCGA-DD-AADP-01	45	STAGE I	7TH	7	-23	Hepatocellular Carcinoma	LIHC	Hepatocellular Carcinoma	Mayo Clinic - Rochester	458	-16760	0	15.0574	0:DiseaseFree	15.0574	0:ALIVE OR DEAD TUMOR FREE	Not Hispanic Or Latino	2007-07-14	0.2758	G3	No	C22.0	1970-03-01	C22.0	Yes	Yes	0.3084	0.12	97	No	HCC	15.0574	0:LIVING	96D42ECC-1157-453A-9661-9248DDF8F273	M0	N0	T1	Tumor Free	15.0574	0:CENSORED	NA	No	Asian	No	-14	1	Primary	Male
TCGA-DD-AADQ	TCGA-DD-AADQ-01	59	STAGE II	7TH	8	-9	Hepatocellular Carcinoma	LIHC	Hepatocellular Carcinoma	Mayo Clinic - Rochester	436	-21756	0	14.3341	0:DiseaseFree	14.3341	0:ALIVE OR DEAD TUMOR FREE	Not Hispanic Or Latino	2007-07-14	0.1948	G3	No	C22.0	1970-03-01	C22.0	Yes	Yes	0.3033	0.24	116	No	HCC	14.3341	0:LIVING	485D283A-552C-485A-84FB-3ABDB98DC797	M0	N0	T2	Tumor Free	14.3341	0:CENSORED	NA	No	Asian	No	-20	1	Primary	Male
TCGA-DD-AADR	TCGA-DD-AADR-01	58	STAGE I	6TH	NA	-5	Hepatocellular Carcinoma	LIHC	Hepatocellular Carcinoma	Mayo Clinic - Rochester	2028	-21217	0	55.8898	1:Recurred/Progressed	66.6732	0:ALIVE OR DEAD TUMOR FREE	Not Hispanic Or Latino	2007-07-14	0.2706	G3	No	C22.0	1970-03-01	C22.0	Yes	Yes	0.2942	0.02	86	Yes	HCC	66.6732	0:LIVING	899D8EA5-49DC-4970-8848-EA6EA088A272	M0	N0	T1	Tumor Free	55.8898	1:PROGRESSION	NA	No	Asian	No	-2	1	Primary	Male
TCGA-DD-AADS	TCGA-DD-AADS-01	63	STAGE I	7TH	5	-9	Hepatocellular Carcinoma	LIHC	Hepatocellular Carcinoma	Mayo Clinic - Rochester	474	-23227	0	15.5834	0:DiseaseFree	15.5834	0:ALIVE OR DEAD TUMOR FREE	Not Hispanic Or Latino	2007-07-14	0.088	G2	No	C22.0	1970-03-01	C22.0	Yes	Yes	0.3013	0.01	133	No	HCC	15.5834	0:LIVING	460A3CBD-C63C-4E6F-B670-2619687AC5A0	M0	N0	T1	Tumor Free	15.5834	0:CENSORED	NA	No	Asian	No	-22	1	Primary	Male
TCGA-DD-AADU	TCGA-DD-AADU-01	60	STAGE II	7TH	26	-23	Hepatocellular Carcinoma	LIHC	Hepatocellular Carcinoma	Mayo Clinic - Rochester	554	-21940	0	18.2135	0:DiseaseFree	18.2135	0:ALIVE OR DEAD TUMOR FREE	Not Hispanic Or Latino	7/14/14	0.8187	G3	No	C22.0	1970-03-01	C22.0	Yes	Yes	0.3074	0.08	83	No	HCC	18.2135	0:LIVING	CF358FB8-866C-4780-A550-D6C1C30B8C63	M0	N0	T2	Tumor Free	18.2135	0:CENSORED	NA	No	Asian	No	-20	1	Primary	Male
TCGA-DD-AADV	TCGA-DD-AADV-01	50	STAGE I	7TH	6	-21	Hepatocellular Carcinoma	LIHC	Hepatocellular Carcinoma	Mayo Clinic - Rochester	574	-18300	0	18.871	0:DiseaseFree	18.871	0:ALIVE OR DEAD TUMOR FREE	Not Hispanic Or Latino	7/14/14	0.3895	G3	No	C22.0	1970-03-01	C22.0	Yes	Yes	0.3172	0.24	95	No	HCC	18.871	0:LIVING	4C78B999-4797-4E19-8BC5-9FFD01CF768A	M0	N0	T1	Tumor Free	18.871	0:CENSORED	NA	Yes	Asian	No	2	1	Primary	Male
TCGA-DD-AADW	TCGA-DD-AADW-01	48	STAGE I	7TH	5	-19	Hepatocellular Carcinoma	LIHC	Hepatocellular Carcinoma	Mayo Clinic - Rochester	587	-17781	0	12.6903	1:Recurred/Progressed	19.2984	0:ALIVE OR DEAD TUMOR FREE	Not Hispanic Or Latino	7/14/14	0.3124	G3	No	C22.0	1970-03-01	C22.0	Yes	Yes	0.3061	0.27	45	Yes	HCC	19.2984	0:LIVING	1BCF1762-7926-45F6-A367-D45FC3AF7BC3	M0	N0	T1	Tumor Free	12.6903	1:PROGRESSION	NA	No	Asian	No	4	1	Primary	Male
TCGA-DD-AADY	TCGA-DD-AADY-01	55	STAGE I	7TH	9	-21	Hepatocellular Carcinoma	LIHC	Hepatocellular Carcinoma	Mayo Clinic - Rochester	555	-20233	0	18.2464	0:DiseaseFree	18.2464	0:ALIVE OR DEAD TUMOR FREE	Not Hispanic Or Latino	7/14/14	0.9251	G2	No	C22.0	1970-03-01	C22.0	Yes	Yes	0.3265	0.44	48	No	HCC	18.2464	0:LIVING	E42E4244-DCE8-453A-B5E0-7593A9B5AF61	M0	N0	T1	Tumor Free	18.2464	0:CENSORED	NA	No	Asian	No	-24	1	Primary	Female
TCGA-DD-AAE0	TCGA-DD-AAE0-01	45	STAGE IIIA	7TH	18	1	Hepatocellular Carcinoma	LIHC	Hepatocellular Carcinoma	Mayo Clinic - Rochester	555	-16732	0	18.2464	0:DiseaseFree	18.2464	0:ALIVE OR DEAD TUMOR FREE	Not Hispanic Or Latino	7/14/14	0.4877	G4	No	C22.0	1970-03-01	C22.0	Yes	Yes	0.3181	0.16	56	No	HCC	18.2464	0:LIVING	5E4136E4-DDD8-4FAF-8A8E-5F836FD97F49	M0	N0	T3A	Tumor Free	18.2464	0:CENSORED	NA	No	Asian	No	12	1	Primary	Female
TCGA-DD-AAE1	TCGA-DD-AAE1-01	52	STAGE I	7TH	5	-21	Hepatocellular Carcinoma	LIHC	Hepatocellular Carcinoma	Mayo Clinic - Rochester	552	-19073	0	18.1477	0:DiseaseFree	18.1477	0:ALIVE OR DEAD TUMOR FREE	Not Hispanic Or Latino	7/14/14	0.2471	G3	No	C22.0	1970-03-01	C22.0	Yes	Yes	0.3208	0.09	46	No	HCC	18.1477	0:LIVING	3BBFF405-DAE4-4DC9-985A-33E7AC9CB2DD	M0	N0	T1	Tumor Free	18.1477	0:CENSORED	NA	No	Asian	No	-20	1	Primary	Male
TCGA-DD-AAE2	TCGA-DD-AAE2-01	51	STAGE I	7TH	5	-19	Hepatocellular Carcinoma	LIHC	Hepatocellular Carcinoma	Mayo Clinic - Rochester	638	-18695	0	20.9751	0:DiseaseFree	20.9751	0:ALIVE OR DEAD TUMOR FREE	Not Hispanic Or Latino	7/14/14	0.1782	G3	No	C22.0	1970-03-01	C22.0	Yes	Yes	0.3069	0.07	82	No	HCC	20.9751	0:LIVING	56447EB8-C50C-4E31-A29E-BDE6BFD31AF4	M0	N0	T1	Tumor Free	20.9751	0:CENSORED	NA	No	Asian	No	-22	1	Primary	Male
TCGA-DD-AAE3	TCGA-DD-AAE3-01	50	STAGE I	7TH	27	-15	Hepatocellular Carcinoma	LIHC	Hepatocellular Carcinoma	Mayo Clinic - Rochester	566	-18271	0	18.608	0:DiseaseFree	18.608	0:ALIVE OR DEAD TUMOR FREE	Not Hispanic Or Latino	7/14/14	0.423	G2	No	C22.0	1970-03-01	C22.0	Yes	Yes	0.3321	0.32	151	No	HCC	18.608	0:LIVING	3C969BDF-CAE8-44F5-839F-5ABD4CBA0EC8	M0	N0	T1	Tumor Free	18.608	0:CENSORED	NA	No	Asian	No	-24	1	Primary	Male
TCGA-DD-AAE4	TCGA-DD-AAE4-01	49	STAGE I	7TH	2	-7	Hepatocellular Carcinoma	LIHC	Hepatocellular Carcinoma	Mayo Clinic - Rochester	608	-18009	0	3.64928	1:Recurred/Progressed	19.9888	0:ALIVE OR DEAD TUMOR FREE	Not Hispanic Or Latino	7/14/14	0.1112	G1	No	C22.0	1970-03-01	C22.0	Yes	Yes	0.302	0.06	57	Yes	HCC	19.9888	0:LIVING	C797D6AD-05D4-4322-BAD2-29801A986B4E	M0	N0	T1	Tumor Free	3.64928	1:PROGRESSION	NA	No	Asian	No	-12	1	Primary	Female
TCGA-DD-AAE6	TCGA-DD-AAE6-01	59	STAGE I	7TH	9	-15	Hepatocellular Carcinoma	LIHC	Hepatocellular Carcinoma	Mayo Clinic - Rochester	141	-21764	0	3.45202	1:Recurred/Progressed	4.63557	0:ALIVE OR DEAD TUMOR FREE	Not Hispanic Or Latino	7/14/14	0.4515	G2	No	C22.0	1970-03-01	C22.0	Yes	Yes	0.3095	0.25	71	Yes	HCC	4.63557	0:LIVING	A61F823B-9164-4BD6-92F4-0A8D8FF0F55E	M0	N0	T1	With Tumor	3.45202	1:PROGRESSION	NA	No	Asian	No	0	1	Primary	Female
TCGA-DD-AAE7	TCGA-DD-AAE7-01	72	STAGE I	7TH	2	-19	Hepatocellular Carcinoma	LIHC	Hepatocellular Carcinoma	Mayo Clinic - Rochester	644	-26568	0	21.1724	0:DiseaseFree	21.1724	0:ALIVE OR DEAD TUMOR FREE	Not Hispanic Or Latino	7/14/14	0.0475	G2	No	C22.0	1970-03-01	C22.0	Yes	Yes	0.3031	0.03	238	No	HCC	21.1724	0:LIVING	427FDBF8-1603-466F-A5C6-963BB2EC3DAC	M0	N0	T1	Tumor Free	21.1724	0:CENSORED	NA	Yes	Asian	No	-22	1	Primary	Male
TCGA-DD-AAE8	TCGA-DD-AAE8-01	45	STAGE I	7TH	12	NA	Hepatocellular Carcinoma	LIHC	Hepatocellular Carcinoma	Mayo Clinic - Rochester	664	-16549	0	0.920538	1:Recurred/Progressed	21.8299	0:ALIVE OR DEAD TUMOR FREE	Not Hispanic Or Latino	7/14/14	0.3631	G3	No	C22.0	1970-03-01	C22.0	Yes	No	0.2974	0	63	Yes	HCC	21.8299	0:LIVING	B929ECE7-6CAF-4081-83D3-9923306B4A8A	M0	N0	T1	Tumor Free	0.920538	1:PROGRESSION	NA	Yes	Asian	No	NA	1	Primary	Male
TCGA-DD-AAE9	TCGA-DD-AAE9-01	69	STAGE I	7TH	14	-9	Hepatocellular Carcinoma	LIHC	Hepatocellular Carcinoma	Mayo Clinic - Rochester	722	-25451	0	23.7367	0:DiseaseFree	23.7367	0:ALIVE OR DEAD TUMOR FREE	Not Hispanic Or Latino	7/14/14	0.3412	G3	No	C22.0	1970-03-01	C22.0	Yes	Yes	0.3168	0.54	97	No	HCC	23.7367	0:LIVING	4C960EEE-E4B5-499D-A596-238AA78745A4	M0	N0	T1	Tumor Free	23.7367	0:CENSORED	NA	No	Asian	No	-12	1	Primary	Male
TCGA-DD-AAEA	TCGA-DD-AAEA-01	65	STAGE I	7TH	9	-11	Hepatocellular Carcinoma	LIHC	Hepatocellular Carcinoma	Mayo Clinic - Rochester	575	-24027	0	18.9039	0:DiseaseFree	18.9039	0:ALIVE OR DEAD TUMOR FREE	Not Hispanic Or Latino	7/14/14	0.2518	G3	No	C22.0	1970-03-01	C22.0	Yes	Yes	0.3127	0.02	167	No	HCC	18.9039	0:LIVING	AD9657AA-34E9-48B1-BA63-916FE7BD14BB	M0	N0	T1	Tumor Free	18.9039	0:CENSORED	NA	Yes	Asian	No	0	1	Primary	Male
TCGA-DD-AAEB	TCGA-DD-AAEB-01	60	STAGE I	7TH	5	-13	Hepatocellular Carcinoma	LIHC	Hepatocellular Carcinoma	Mayo Clinic - Rochester	478	-22121	0	15.7149	0:DiseaseFree	15.7149	0:ALIVE OR DEAD TUMOR FREE	Not Hispanic Or Latino	7/14/14	0.1446	G2	No	C22.0	1970-03-01	C22.0	Yes	Yes	0.3158	0.06	121	No	HCC	15.7149	0:LIVING	F0ECE8E2-A6B0-4ED9-A613-D2FBB20E51B1	M0	N0	T1	Tumor Free	15.7149	0:CENSORED	NA	No	Asian	No	-18	1	Primary	Male
TCGA-DD-AAED	TCGA-DD-AAED-01	51	STAGE I	7TH	8	-17	Hepatocellular Carcinoma	LIHC	Hepatocellular Carcinoma	Mayo Clinic - Rochester	763	-18722	0	6.50952	1:Recurred/Progressed	25.0847	0:ALIVE OR DEAD TUMOR FREE	Not Hispanic Or Latino	7/15/14	0.3957	G3	No	C22.0	1970-03-01	C22.0	Yes	Yes	0.3053	0.28	59	Yes	HCC	25.0847	0:LIVING	527D2BC3-7FDD-4B08-839D-67E2F246DB04	M0	N0	T1	Tumor Free	6.50952	1:PROGRESSION	NA	No	Asian	No	-14	1	Primary	Male
TCGA-DD-AAEE	TCGA-DD-AAEE-01	55	STAGE I	7TH	8	-15	Hepatocellular Carcinoma	LIHC	Hepatocellular Carcinoma	Mayo Clinic - Rochester	810	-20396	0	7.3643	1:Recurred/Progressed	26.6298	0:ALIVE OR DEAD TUMOR FREE	Not Hispanic Or Latino	7/18/14	0.3174	G4	No	C22.0	1970-03-01	C22.0	Yes	Yes	0.3244	0.38	71	Yes	HCC	26.6298	0:LIVING	3C51FEE0-DA54-40E9-A954-DFE30F6F075C	M0	N0	T1	With Tumor	7.3643	1:PROGRESSION	NA	No	Asian	No	-14	1	Primary	Male
TCGA-DD-AAEG	TCGA-DD-AAEG-01	59	STAGE I	7TH	7	-3	Hepatocellular Carcinoma	LIHC	Hepatocellular Carcinoma	Mayo Clinic - Rochester	719	-21853	0	23.6381	0:DiseaseFree	23.6381	0:ALIVE OR DEAD TUMOR FREE	Not Hispanic Or Latino	7/15/14	0.2881	G3	No	C22.0	1970-03-01	C22.0	Yes	Yes	0.3134	0.18	103	No	HCC	23.6381	0:LIVING	BD627786-31A8-46D9-B3E2-7F489D50F608	M0	N0	T1	Tumor Free	23.6381	0:CENSORED	NA	Yes	Asian	No	-12	1	Primary	Female
TCGA-DD-AAEH	TCGA-DD-AAEH-01	73	STAGE I	7TH	7	-23	Hepatocellular Carcinoma	LIHC	Hepatocellular Carcinoma	Mayo Clinic - Rochester	784	-26894	0	21.1724	1:Recurred/Progressed	25.7751	0:ALIVE OR DEAD TUMOR FREE	Not Hispanic Or Latino	7/15/14	0.2091	G2	No	C22.0	1970-03-01	C22.0	Yes	Yes	0.3141	0	82	Yes	HCC	25.7751	0:LIVING	FBB0E4BC-5398-4A7E-963C-86EA1108A2DE	M0	N0	T1	Tumor Free	21.1724	1:PROGRESSION	NA	No	Asian	No	-22	1	Primary	Male
TCGA-DD-AAEI	TCGA-DD-AAEI-01	72	STAGE I	7TH	4	-1	Hepatocellular Carcinoma	LIHC	Hepatocellular Carcinoma	Mayo Clinic - Rochester	1531	-26465	0	16.1423	1:Recurred/Progressed	50.3337	0:ALIVE OR DEAD TUMOR FREE	Not Hispanic Or Latino	7/15/14	0.1529	G2	No	C22.0	1970-03-01	C22.0	Yes	Yes	0.3063	0.02	114	Yes	HCC	50.3337	0:LIVING	34416BE6-B6D6-4029-B899-9BA685E39590	M0	N0	T1	With Tumor	16.1423	1:PROGRESSION	NA	No	Asian	No	-2	1	Primary	Male
TCGA-DD-AAEK	TCGA-DD-AAEK-01	51	STAGE II	7TH	17	-23	Hepatocellular Carcinoma	LIHC	Hepatocellular Carcinoma	Mayo Clinic - Rochester	1067	-18757	0	35.0791	0:DiseaseFree	35.0791	0:ALIVE OR DEAD TUMOR FREE	Not Hispanic Or Latino	7/15/14	0.4197	G3	No	C22.0	1970-03-01	C22.0	Yes	Yes	0.3257	0	79	No	HCC	35.0791	0:LIVING	6EA0EF82-694D-492D-95DA-A3BC8DE99149	M0	N0	T2	Tumor Free	35.0791	0:CENSORED	NA	No	Asian	No	-14	1	Primary	Male
TCGA-DD-AAVP	TCGA-DD-AAVP-01	48	STAGE I	6TH	5	-9	Hepatocellular Carcinoma	LIHC	Hepatocellular Carcinoma	Mayo Clinic - Rochester	2752	-17833	0	29.6873	1:Recurred/Progressed	90.4757	0:ALIVE OR DEAD TUMOR FREE	Not Hispanic Or Latino	6/13/14	0.2356	G1	No	C22.0	1970-03-01	C22.0	Yes	Yes	0.3157	0.05	72	Yes	HCC	90.4757	0:LIVING	0004D251-3F70-4395-B175-C94C2F5B1B81	M0	N0	T1	Tumor Free	29.6873	1:PROGRESSION	NA	No	Asian	No	-16	1	Primary	Male
TCGA-DD-AAVQ	TCGA-DD-AAVQ-01	38	STAGE I	6TH	14	-19	Hepatocellular Carcinoma	LIHC	Hepatocellular Carcinoma	Mayo Clinic - Rochester	2728	-13911	0	49.6104	1:Recurred/Progressed	89.6867	0:ALIVE OR DEAD TUMOR FREE	Not Hispanic Or Latino	6/13/14	0.2383	G2	No	C22.0	1970-03-01	C22.0	Yes	Yes	0.3136	0	52	Yes	HCC	89.6867	0:LIVING	80E7742F-ABBE-4F11-B4E4-C999DC1BD459	M0	N0	T1	Tumor Free	49.6104	1:PROGRESSION	NA	No	Asian	No	-4	1	Primary	Male
TCGA-DD-AAVR	TCGA-DD-AAVR-01	44	STAGE I	6TH	4	-7	Hepatocellular Carcinoma	LIHC	Hepatocellular Carcinoma	Mayo Clinic - Rochester	2513	-16157	0	82.6183	0:DiseaseFree	82.6183	0:ALIVE OR DEAD TUMOR FREE	Not Hispanic Or Latino	6/13/14	0.1538	G2	No	C22.0	1970-03-01	C22.0	Yes	Yes	0.3121	0	59	No	HCC	82.6183	0:LIVING	834CFF01-3C12-42FA-ABBE-AE0AE168C568	M0	N0	T1	Tumor Free	82.6183	0:CENSORED	NA	No	Asian	No	-26	1	Primary	Male
TCGA-DD-AAVS	TCGA-DD-AAVS-01	56	STAGE I	6TH	7	-23	Hepatocellular Carcinoma	LIHC	Hepatocellular Carcinoma	Mayo Clinic - Rochester	1823	-20586	0	59.9336	0:DiseaseFree	59.9336	0:ALIVE OR DEAD TUMOR FREE	Not Hispanic Or Latino	6/13/14	0.3452	G2	No	C22.0	1970-03-01	C22.0	Yes	Yes	0.3116	0.08	49	No	HCC	59.9336	0:LIVING	9FC30C21-2C78-4843-A658-FE84A64B8FAD	M0	N0	T1	Tumor Free	59.9336	0:CENSORED	NA	No	Asian	No	-12	1	Primary	Male
TCGA-DD-AAVU	TCGA-DD-AAVU-01	46	STAGE II	6TH	33	-3	Hepatocellular Carcinoma	LIHC	Hepatocellular Carcinoma	Mayo Clinic - Rochester	2202	-16889	0	53.5885	1:Recurred/Progressed	72.3937	0:ALIVE OR DEAD TUMOR FREE	Not Hispanic Or Latino	6/13/14	0.8507	G2	No	C22.0	1970-03-01	C22.0	Yes	Yes	0.3137	0.23	55	Yes	HCC	72.3937	0:LIVING	146C5332-1AF5-4C49-B740-9A9EDC795F24	M0	N0	T2	Tumor Free	53.5885	1:PROGRESSION	NA	No	Asian	No	-14	1	Primary	Male
TCGA-DD-AAVV	TCGA-DD-AAVV-01	56	STAGE II	6TH	21	-9	Hepatocellular Carcinoma	LIHC	Hepatocellular Carcinoma	Mayo Clinic - Rochester	2455	-20751	0	80.7114	0:DiseaseFree	80.7114	0:ALIVE OR DEAD TUMOR FREE	Not Hispanic Or Latino	2010-01-14	0.3511	G3	No	C22.0	1970-03-01	C22.0	Yes	Yes	0.3079	0.06	131	No	HCC	80.7114	0:LIVING	915F531B-8448-41C7-9DFB-9C83062B906E	M0	N0	T2	Tumor Free	80.7114	0:CENSORED	NA	No	Asian	No	-20	1	Primary	Male
TCGA-DD-AAVW	TCGA-DD-AAVW-01	35	STAGE I	6TH	8	-23	Hepatocellular Carcinoma	LIHC	Hepatocellular Carcinoma	Mayo Clinic - Rochester	2317	-12986	0	76.1745	0:DiseaseFree	76.1745	0:ALIVE OR DEAD TUMOR FREE	Not Hispanic Or Latino	6/13/14	0.3441	G2	No	C22.0	1970-03-01	C22.0	Yes	Yes	0.321	1.31	35	No	HCC	76.1745	0:LIVING	11823A8A-194F-4E6B-A373-EF5A3FC7D2B9	M0	N0	T1	Tumor Free	76.1745	0:CENSORED	NA	No	Asian	No	-18	1	Primary	Male
TCGA-DD-AAVX	TCGA-DD-AAVX-01	38	STAGE II	6TH	2	-17	Hepatocellular Carcinoma	LIHC	Hepatocellular Carcinoma	Mayo Clinic - Rochester	1570	-14016	0	12.9204	1:Recurred/Progressed	56.4816	0:ALIVE OR DEAD TUMOR FREE	Not Hispanic Or Latino	6/13/14	0.1242	G2	No	C22.0	1970-03-01	C22.0	Yes	Yes	0.3132	0.04	63	Yes	HCC	56.4816	0:LIVING	AFCB9708-92B3-4727-9C0D-63E7FF22D87B	M0	N0	T2	With Tumor	12.9204	1:PROGRESSION	NA	No	Asian	Yes	-20	1	Primary	Male
TCGA-DD-AAVY	TCGA-DD-AAVY-01	56	STAGE IIIA	6TH	9	-19	Hepatocellular Carcinoma	LIHC	Hepatocellular Carcinoma	Mayo Clinic - Rochester	1970	-20709	0	64.7664	0:DiseaseFree	64.7664	0:ALIVE OR DEAD TUMOR FREE	Not Hispanic Or Latino	6/13/14	0.2905	G2	No	C22.0	1970-03-01	C22.0	Yes	Yes	0.3078	0.09	84	No	HCC	64.7664	0:LIVING	C36F9FFE-515B-4895-B82A-AADC49FE3016	M0	N0	T3	Tumor Free	64.7664	0:CENSORED	NA	No	Asian	No	-22	1	Primary	Male
TCGA-DD-AAVZ	TCGA-DD-AAVZ-01	38	STAGE I	6TH	6	-25	Hepatocellular Carcinoma	LIHC	Hepatocellular Carcinoma	Mayo Clinic - Rochester	1900	-14005	0	62.4651	0:DiseaseFree	62.4651	0:ALIVE OR DEAD TUMOR FREE	Not Hispanic Or Latino	6/13/14	0.2312	G2	No	C22.0	1970-03-01	C22.0	Yes	Yes	0.3061	0.04	38	No	HCC	62.4651	0:LIVING	11F69D9F-A67D-41FA-95A9-BAA194B3FCFB	M0	N0	T1	Tumor Free	62.4651	0:CENSORED	NA	No	Asian	No	-6	1	Primary	Male
TCGA-DD-AAW0	TCGA-DD-AAW0-01	54	STAGE I	6TH	8	-25	Hepatocellular Carcinoma	LIHC	Hepatocellular Carcinoma	Mayo Clinic - Rochester	2015	-19981	0	66.2458	0:DiseaseFree	66.2458	0:ALIVE OR DEAD TUMOR FREE	Not Hispanic Or Latino	6/13/14	0.286	G2	No	C22.0	1970-03-01	C22.0	Yes	Yes	0.3126	0.05	90	No	HCC	66.2458	0:LIVING	109436AA-A655-429B-8D3B-1A43385C9016	M0	N0	T1	Tumor Free	66.2458	0:CENSORED	NA	No	Asian	No	-18	1	Primary	Male
TCGA-DD-AAW1	TCGA-DD-AAW1-01	55	STAGE IIIA	6TH	3	-23	Hepatocellular Carcinoma	LIHC	Hepatocellular Carcinoma	Mayo Clinic - Rochester	1989	-20288	0	65.3911	0:DiseaseFree	65.3911	0:ALIVE OR DEAD TUMOR FREE	Not Hispanic Or Latino	6/13/14	0.1121	G2	No	C22.0	1970-03-01	C22.0	Yes	Yes	0.3089	0.03	103	No	HCC	65.3911	0:LIVING	31C7D56B-4AF7-4FDB-BA83-63BF615FCC3D	M0	N0	T3	Tumor Free	65.3911	0:CENSORED	NA	No	Asian	No	-18	1	Primary	Male
TCGA-DD-AAW2	TCGA-DD-AAW2-01	69	STAGE I	6TH	9	-23	Hepatocellular Carcinoma	LIHC	Hepatocellular Carcinoma	Mayo Clinic - Rochester	1855	-25420	0	12.8547	1:Recurred/Progressed	60.9856	0:ALIVE OR DEAD TUMOR FREE	Not Hispanic Or Latino	6/13/14	0.2854	G2	No	C22.0	1970-03-01	C22.0	Yes	Yes	0.3075	0.12	116	Yes	HCC	60.9856	0:LIVING	03DF105E-A005-4577-BFDB-9644758D778E	M0	N0	T1	With Tumor	12.8547	1:PROGRESSION	NA	No	Asian	NA	-18	1	Primary	Male
TCGA-DD-AAW3	TCGA-DD-AAW3-01	69	STAGE I	6TH	8	-17	Hepatocellular Carcinoma	LIHC	Hepatocellular Carcinoma	Mayo Clinic - Rochester	1633	-25254	0	53.6871	0:DiseaseFree	53.6871	0:ALIVE OR DEAD TUMOR FREE	Not Hispanic Or Latino	6/13/14	0.2248	G2	No	C22.0	1970-03-01	C22.0	Yes	Yes	0.325	0.19	87	No	HCC	53.6871	0:LIVING	564B4F4D-3C18-40D5-9D95-916774DF600C	M0	N0	T1	Tumor Free	53.6871	0:CENSORED	NA	No	Asian	No	-22	1	Primary	Male
TCGA-ED-A459	TCGA-ED-A459-01	47	STAGE II	7TH	18	21	Hepatocellular Carcinoma	LIHC	Hepatocellular Carcinoma	Asterand	910	-17402	0	29.9175	0:DiseaseFree	29.9175	0:ALIVE OR DEAD TUMOR FREE	Not Hispanic Or Latino	1/15/13	0.4161	G2	No	C22.0	1970-03-01	C22.0	Yes	Yes	0.2885	0.09	219	No	HCC	29.9175	0:LIVING	56403463-1727-4C23-A709-DE5F168C4073	M0	N0	T2	Tumor Free	29.9175	0:CENSORED	NA	No	Asian	Yes	-2	1	Primary	Male
TCGA-ED-A4XI	TCGA-ED-A4XI-01	58	STAGE II	7TH	1	-29	Hepatocellular Carcinoma	LIHC	Hepatocellular Carcinoma	Asterand	819	-21497	0	26.9257	0:DiseaseFree	26.9257	0:ALIVE OR DEAD TUMOR FREE	Not Hispanic Or Latino	3/22/13	0.0186	G3	No	C22.0	1970-03-01	C22.0	Yes	Yes	0.2791	0	139	No	HCC	26.9257	0:LIVING	C52ABAC9-07DA-4B3D-BF8A-2161CACF9682	M0	N0	T2	Tumor Free	26.9257	0:CENSORED	NA	No	Asian	No	-22	1	Primary	Male
TCGA-ED-A5KG	TCGA-ED-A5KG-01	60	STAGE II	7TH	0	-33	Hepatocellular Carcinoma	LIHC	Hepatocellular Carcinoma	Asterand	854	-22258	0	28.0764	0:DiseaseFree	28.0764	0:ALIVE OR DEAD TUMOR FREE	Not Hispanic Or Latino	5/22/13	0.0001	G2	No	C22.0	1970-03-01	C22.0	Yes	Yes	0.2697	0	16	No	HCC	28.0764	0:LIVING	CEBDAFEE-8FFD-4EE2-8DD1-9225E06623C2	M0	N0	T2	Tumor Free	3.6164	1:PROGRESSION	NA	No	Asian	No	-6	1	Primary	Female
TCGA-ED-A627	TCGA-ED-A627-01	74	STAGE I	7TH	0	-15	Hepatocellular Carcinoma	LIHC	Hepatocellular Carcinoma	Asterand	423	-27303	0	13.9067	0:DiseaseFree	13.9067	0:ALIVE OR DEAD TUMOR FREE	Not Hispanic Or Latino	5/28/13	0.0001	G2	No	C22.0	1970-03-01	C22.0	Yes	Yes	0.3023	0	1	No	HCC	13.9067	0:LIVING	A4AF0084-EDD4-4DCD-8975-4A59EE5DA64C	M0	NX	T1	Tumor Free	13.9067	0:CENSORED	NA	No	White	No	-12	1	Primary	Male
TCGA-ED-A66X	TCGA-ED-A66X-01	35	STAGE IIIA	7TH	22	-11	Hepatocellular Carcinoma	LIHC	Hepatocellular Carcinoma	Asterand	406	-12947	0	4.07667	1:Recurred/Progressed	13.3478	0:ALIVE OR DEAD TUMOR FREE	Not Hispanic Or Latino	2007-03-13	0.2912	G3	No	C22.0	1970-03-01	C22.0	Yes	Yes	0.3073	0.01	45	Yes	HCC	13.3478	0:LIVING	B75CA9E4-A474-4960-9343-C8E9524CD096	M0	N0	T3A	Tumor Free	4.07667	1:PROGRESSION	NA	No	Asian	NA	-8	1	Primary	Male
TCGA-ED-A66Y	TCGA-ED-A66Y-01	51	STAGE IIIA	7TH	17	-19	Hepatocellular Carcinoma	LIHC	Hepatocellular Carcinoma	Asterand	7	-18797	0	9.7314	0:DiseaseFree	9.7314	0:ALIVE OR DEAD TUMOR FREE	Not Hispanic Or Latino	2007-03-13	0.1845	G3	No	C22.0	1970-03-01	C22.0	Yes	Yes	0.3007	0.07	89	NA	HCC	9.7314	1:DECEASED	34303CDD-C31C-4B95-9965-2A5513DC322D	M0	N0	T3A	Tumor Free	9.7314	0:CENSORED	NA	No	Asian	No	2	1	Primary	Female
TCGA-ED-A7PX	TCGA-ED-A7PX-01	48	STAGE II	7TH	6	15	Hepatocellular Carcinoma	LIHC	Hepatocellular Carcinoma	Asterand	6	-17638	0	0.197258	0:DiseaseFree	0.197258	0:ALIVE OR DEAD TUMOR FREE	Not Hispanic Or Latino	2001-03-14	0.3022	G3	No	C22.0	1970-03-01	C22.0	Yes	Yes	0.3243	0.12	29	No	HCC	0.197258	0:LIVING	470D52B8-3D74-4789-B714-B9869A96657B	M0	NX	T2	Tumor Free	0.197258	0:CENSORED	NA	No	Asian	No	-10	1	Primary	Female
TCGA-ED-A7PY	TCGA-ED-A7PY-01	20	STAGE II	7TH	8	-27	Hepatocellular Carcinoma	LIHC	Hepatocellular Carcinoma	Asterand	390	-7556	0	12.8218	0:DiseaseFree	12.8218	0:ALIVE OR DEAD TUMOR FREE	Not Hispanic Or Latino	2001-07-14	0.3611	G3	No	C22.0	1970-03-01	C22.0	Yes	Yes	0.3165	0.29	29	No	HCC	12.8218	0:LIVING	A396E048-5AA0-4D71-96BD-7F4FDF6934AA	M0	NX	T2	Tumor Free	12.8218	0:CENSORED	NA	No	Asian	No	-18	1	Primary	Female
TCGA-ED-A7PZ	TCGA-ED-A7PZ-01	61	STAGE II	7TH	21	23	Hepatocellular Carcinoma	LIHC	Hepatocellular Carcinoma	Asterand	6	-22601	0	0.197258	0:DiseaseFree	0.197258	0:ALIVE OR DEAD TUMOR FREE	Not Hispanic Or Latino	2001-07-14	0.5331	G2	No	C22.0	1970-03-01	C22.0	Yes	Yes	0.319	0.63	241	No	HCC	0.197258	0:LIVING	87750E70-3AF7-452A-9AA5-375ACD3843EA	M0	NX	T2	Tumor Free	0.197258	0:CENSORED	NA	No	Asian	No	-2	1	Primary	Male
TCGA-ED-A7XO	TCGA-ED-A7XO-01	29	STAGE IIIA	7TH	6	-1	Hepatocellular Carcinoma	LIHC	Hepatocellular Carcinoma	Asterand	427	-10828	0	8.6136	1:Recurred/Progressed	14.0382	0:ALIVE OR DEAD TUMOR FREE	Not Hispanic Or Latino	2012-05-13	0.2117	G2	No	C22.0	1970-03-01	C22.0	Yes	Yes	0.3321	0	57	Yes	HCC	14.0382	0:LIVING	20BB3855-66E2-46D4-B189-006B4B254C2E	M0	N0	T3A	Tumor Free	8.6136	1:PROGRESSION	NA	No	Asian	No	-16	1	Primary	Male
TCGA-ED-A7XP	TCGA-ED-A7XP-01	53	STAGE II	7TH	7	-11	Hepatocellular Carcinoma	LIHC	Hepatocellular Carcinoma	Asterand	400	-19504	0	6.14788	1:Recurred/Progressed	13.1505	0:ALIVE OR DEAD TUMOR FREE	Not Hispanic Or Latino	2012-05-13	0.2537	G3	No	C22.0	1970-03-01	C22.0	Yes	Yes	0.3289	0.28	59	Yes	HCC	13.1505	0:LIVING	CCA827CA-0066-497D-83DC-477F3B08EA6D	M0	N0	T2	Tumor Free	6.14788	1:PROGRESSION	NA	No	Asian	No	-18	1	Primary	Female
TCGA-ED-A82E	TCGA-ED-A82E-01	60	STAGE IIIA	7TH	23	-13	Hepatocellular Carcinoma	LIHC	Hepatocellular Carcinoma	Asterand	408	-22234	0	13.4136	0:DiseaseFree	13.4136	0:ALIVE OR DEAD TUMOR FREE	Not Hispanic Or Latino	2001-07-14	0.6435	G2	No	C22.0	1970-03-01	C22.0	Yes	Yes	0.3153	0.27	29	No	HCC	13.4136	0:LIVING	A96B67BA-6180-4B80-8792-877860421CA0	M0	N0	T3A	Tumor Free	13.4136	0:CENSORED	NA	No	Asian	No	-22	1	Primary	Female
TCGA-ED-A8O5	TCGA-ED-A8O5-01	59	STAGE IIIA	7TH	8	-21	Hepatocellular Carcinoma	LIHC	Hepatocellular Carcinoma	Asterand	406	-21648	0	13.3478	0:DiseaseFree	13.3478	0:ALIVE OR DEAD TUMOR FREE	Not Hispanic Or Latino	2002-12-14	0.2573	G3	No	C22.0	1970-03-01	C22.0	Yes	Yes	0.299	0.17	109	No	HCC	13.3478	0:LIVING	2BEA076B-C923-4A91-A37B-C6615FEC021C	M0	N0	T3A	Tumor Free	13.3478	0:CENSORED	NA	No	Asian	No	-14	1	Primary	Female
TCGA-ED-A8O6	TCGA-ED-A8O6-01	50	STAGE IIIA	7TH	25	1	Hepatocellular Carcinoma	LIHC	Hepatocellular Carcinoma	Asterand	6	-18572	0	1.84108	0:DiseaseFree	1.84108	0:ALIVE OR DEAD TUMOR FREE	Not Hispanic Or Latino	2002-12-14	0.5375	G3	No	C22.0	1970-03-01	C22.0	Yes	Yes	0.3076	0.25	63	NA	HCC	1.84108	1:DECEASED	7FB03840-5153-4DC6-A302-5A89AA4E1FB6	M0	N0	T3A	Tumor Free	1.84108	0:CENSORED	NA	No	Asian	No	0	1	Primary	Female
TCGA-ED-A97K	TCGA-ED-A97K-01	54	STAGE IIIA	7TH	31	-29	Hepatocellular Carcinoma	LIHC	Hepatocellular Carcinoma	Asterand	6	-20073	0	0.197258	0:DiseaseFree	0.197258	0:ALIVE OR DEAD TUMOR FREE	Not Hispanic Or Latino	4/18/14	0.3209	G2	No	C22.0	1980-03-01	C22.0	Yes	Yes	0.3175	0.07	47	No	HCC	0.197258	0:LIVING	8778DC9E-A7DB-4464-A8AF-11ADDB5E441A	M0	N0	T3A	Tumor Free	0.197258	0:CENSORED	NA	No	Asian	No	-16	1	Primary	Male
TCGA-EP-A12J	TCGA-EP-A12J-01	62	STAGE I	7TH	4	-23	Hepatocellular Carcinoma	LIHC	Hepatocellular Carcinoma	Christiana Healthcare	570	-22997	0	18.7395	0:DiseaseFree	18.7395	0:ALIVE OR DEAD TUMOR FREE	Not Hispanic Or Latino	3/31/11	0.1981	G1	No	C22.0	1970-03-01	C22.0	Yes	Yes	0.3527	0.09	50	No	HCC	18.7395	0:LIVING	959918d7-cb84-4745-a72f-d138176b1ecb	MX	NX	T1	Tumor Free	18.7395	0:CENSORED	NA	No	Black or African American	No	-22	1	Primary	Male
TCGA-EP-A26S	TCGA-EP-A26S-01	70	STAGE I	7TH	3	-33	Hepatocellular Carcinoma	LIHC	Hepatocellular Carcinoma	Christiana Healthcare	608	-25677	0	NA	NA	19.9888	0:ALIVE OR DEAD TUMOR FREE	Not Hispanic Or Latino	7/19/11	0.0845	G2	No	C22.0	1970-03-01	C22.0	Yes	Yes	0.3637	0	89	No	HCC	19.9888	0:LIVING	B7D6621C-8BCE-4A01-8588-9D7761D9372B	MX	N0	T1	Tumor Free	19.9888	0:CENSORED	NA	No	White	No	-24	1	Primary	Male
TCGA-EP-A2KA	TCGA-EP-A2KA-01	52	STAGE IIIA	7TH	5	-1	Hepatocellular Carcinoma	LIHC	Hepatocellular Carcinoma	Christiana Healthcare	357	-19214	0	9.63277	1:Recurred/Progressed	20.6135	1:DEAD WITH TUMOR	Not Hispanic Or Latino	10/18/11	0.2531	G3	No	C22.0	1970-03-01	C22.0	Yes	Yes	0.3269	0.07	104	Yes	HCC	20.6135	1:DECEASED	440375D7-CDCD-418A-8992-0A8CA42D290D	MX	NX	T3A	NA	9.63277	1:PROGRESSION	NA	No	White	No	2	1	Primary	Female
TCGA-EP-A2KB	TCGA-EP-A2KB-01	46	STAGE I	7TH	9	-23	Hepatocellular Carcinoma	LIHC	Hepatocellular Carcinoma	Christiana Healthcare	334	-16835	0	5.29309	1:Recurred/Progressed	19.5943	1:DEAD WITH TUMOR	Not Hispanic Or Latino	9/26/11	0.6426	G2	No	C22.0	1970-03-01	C22.0	Yes	Yes	0.3357	0.72	77	Yes	HCC	19.5943	1:DECEASED	18C08546-BED3-4ED9-B223-479AFE633C8E	MX	NX	T1	Tumor Free	5.29309	1:PROGRESSION	NA	No	White	No	-4	1	Primary	Female
TCGA-EP-A2KC	TCGA-EP-A2KC-01	62	STAGE I	7TH	9	-21	Hepatocellular Carcinoma	LIHC	Hepatocellular Carcinoma	Christiana Healthcare	NA	-22677	0	0.624651	0:DiseaseFree	0.624651	0:ALIVE OR DEAD TUMOR FREE	Not Hispanic Or Latino	2010-05-11	0.3777	G3	No	C22.0	1970-03-01	C22.0	Yes	Yes	0.3229	0.05	81	No	HCC	0.624651	1:DECEASED	71681DB9-FA90-4FE1-A497-67D501EB75F0	MX	NX	T1	Tumor Free	0.624651	0:CENSORED	NA	No	Black or African American	No	-16	1	Primary	Male
TCGA-EP-A3JL	TCGA-EP-A3JL-01	76	STAGE I	7TH	31	1	Hepatocellular Carcinoma	LIHC	Hepatocellular Carcinoma	Christiana Healthcare	303	-27886	0	NA	NA	9.96153	0:ALIVE OR DEAD TUMOR FREE	Not Hispanic Or Latino	3/19/12	0.1861	G2	No	C22.0	1970-03-01	C22.0	Yes	Yes	0.3336	0.01	87	No	HCC	9.96153	0:LIVING	A196A937-B17D-4D4A-965B-8AF0F4F41367	MX	NX	T1	Tumor Free	9.96153	0:CENSORED	NA	Yes	White	No	-8	1	Primary	Male
TCGA-EP-A3RK	TCGA-EP-A3RK-01	73	STAGE IIIA	7TH	8	1	Hepatocellular Carcinoma	LIHC	Hepatocellular Carcinoma	Christiana Healthcare	363	-26985	0	NA	NA	11.9341	0:ALIVE OR DEAD TUMOR FREE	Not Hispanic Or Latino	5/15/12	0.2332	G2	No	C22.0	1970-03-01	C22.0	Yes	Yes	0.3491	0.01	53	Yes	HCC	11.9341	0:LIVING	F15279DD-5D12-460B-9BD1-B4F95681CA65	MX	NX	T3A	Tumor Free	10.5204	1:PROGRESSION	NA	No	White	No	0	1	Primary	Male
TCGA-ES-A2HS	TCGA-ES-A2HS-01	80	STAGE I	6TH	25	-15	Hepatocellular Carcinoma	LIHC	Hepatocellular Carcinoma	University of Florida	NA	-29268	0	22.6189	0:DiseaseFree	22.6189	0:ALIVE OR DEAD TUMOR FREE	Not Hispanic Or Latino	9/28/11	0.3659	G2	No	C22.0	1970-03-01	C22.0	Yes	Yes	0.3273	0.15	65	NA	HCC	22.6189	1:DECEASED	728AEDB3-551A-4C16-9BE3-7733A9539E9E	MX	NX	T1	Tumor Free	22.6189	0:CENSORED	NA	Yes	White	NA	-18	1	Primary	Male
TCGA-ES-A2HT	TCGA-ES-A2HT-01	54	STAGE I	6TH	38	1	Hepatocellular Carcinoma	LIHC	Hepatocellular Carcinoma	University of Florida	NA	-20023	0	14.3998	0:DiseaseFree	14.3998	0:ALIVE OR DEAD TUMOR FREE	Not Hispanic Or Latino	9/30/11	0.1469	G2	No	C22.0	1970-03-01	C22.0	Yes	Yes	0.3186	0.05	67	NA	HCC	14.3998	1:DECEASED	7DD3BDA9-3A0A-46FA-B052-A6D24B847804	MX	NX	T1	Tumor Free	14.3998	0:CENSORED	NA	No	Black or African American	NA	-20	1	Primary	Male
TCGA-FV-A23B	TCGA-FV-A23B-01	70	STAGE II	6TH	6	-19	Hepatocellular Carcinoma	LIHC	Hepatocellular Carcinoma	International Genomics Consortium	987	-25788	0	47.7693	1:Recurred/Progressed	60.887	1:DEAD WITH TUMOR	Not Hispanic Or Latino	7/18/11	0.2019	NA	No	C22.0	1970-03-01	C22.0	Yes	Yes	0.3684	0.06	109	Yes	HCC	60.887	1:DECEASED	C95ED407-BCC2-44AA-BC59-BF7549F2D665	M0	N0	T2	Tumor Free	47.7693	1:PROGRESSION	NA	No	White	No	-4	1	Primary	Female
TCGA-FV-A2QQ	TCGA-FV-A2QQ-01	80	STAGE I	7TH	4	-9	Hepatocellular Carcinoma	LIHC	Hepatocellular Carcinoma	International Genomics Consortium	729	-29354	0	23.9669	0:DiseaseFree	23.9669	0:ALIVE OR DEAD TUMOR FREE	Not Hispanic Or Latino	2010-01-12	0.1404	G2	No	C22.0	1970-03-01	C22.0	Yes	Yes	0.3218	0	118	No	HCC	23.9669	0:LIVING	D680DF09-368E-42B5-B540-45C41ED31042	MX	N0	T1	Tumor Free	23.9669	0:CENSORED	NA	No	White	No	-16	1	Primary	Male
TCGA-FV-A2QR	TCGA-FV-A2QR-01	75	STAGE I	6TH	5	-31	Hepatocellular Carcinoma	LIHC	Hepatocellular Carcinoma	International Genomics Consortium	NA	NA	0	NA	NA	19.1012	1:DEAD WITH TUMOR	Not Hispanic Or Latino	2002-09-12	0.2591	G1	No	C22.0	1970-03-01	C22.0	Yes	Yes	0.3635	0.11	105	Yes	HCC	19.1012	1:DECEASED	D3A03F7A-3482-4548-957E-05C692B20101	M0	N0	T1	With Tumor	18.4436	1:PROGRESSION	NA	No	White	No	-20	1	Primary	Male
TCGA-FV-A3I0	TCGA-FV-A3I0-01	76	STAGE II	7TH	19	7	Hepatocellular Carcinoma	LIHC	Hepatocellular Carcinoma	International Genomics Consortium	848	-28101	0	5.22734	1:Recurred/Progressed	27.8791	0:ALIVE OR DEAD TUMOR FREE	Not Hispanic Or Latino	4/16/12	0.3727	G2	No	C22.0	1971-03-01	C22.0	Yes	Yes	0.3429	0.31	77	Yes	HCC	27.8791	0:LIVING	A8C2AA08-9156-4845-AD77-5E060858C757	M0	NX	T2	Tumor Free	5.22734	1:PROGRESSION	NA	No	White	No	-2	1	Primary	Female
TCGA-FV-A3I1	TCGA-FV-A3I1-01	81	STAGE II	7TH	9	-11	Hepatocellular Carcinoma	LIHC	Hepatocellular Carcinoma	International Genomics Consortium	0	NA	0	8.12046	0:DiseaseFree	8.12046	0:ALIVE OR DEAD TUMOR FREE	Not Hispanic Or Latino	4/16/12	0.263	G2	No	C22.0	1970-03-01	C22.0	Yes	Yes	0.3189	0.09	69	No	HCC	8.12046	1:DECEASED	BFD20D71-18A5-4F01-8D56-84378AD92359	MX	N0	T2	Tumor Free	8.12046	0:CENSORED	NA	Yes	White	No	-18	1	Primary	Female
TCGA-FV-A3R2	TCGA-FV-A3R2-01	75	STAGE I	6TH	14	-5	Hepatocellular Carcinoma	LIHC	Hepatocellular Carcinoma	International Genomics Consortium	NA	-27530	0	6.37801	0:DiseaseFree	6.37801	0:ALIVE OR DEAD TUMOR FREE	Not Hispanic Or Latino	9/24/12	0.4018	NA	No	C22.0	1970-03-01	C22.0	Yes	Yes	0.3241	0.01	73	No	HCC	6.37801	1:DECEASED	17833039-0D7E-47F0-90E6-8CABAE94C124	MX	NX	T1	Tumor Free	6.37801	0:CENSORED	NA	Yes	White	No	-18	1	Primary	Male
TCGA-FV-A3R3	TCGA-FV-A3R3-01	38	STAGE I	7TH	1	-29	Hepatocellular Carcinoma	LIHC	Hepatocellular Carcinoma	International Genomics Consortium	4	-14231	0	12.0327	0:DiseaseFree	12.0327	0:ALIVE OR DEAD TUMOR FREE	Not Hispanic Or Latino	9/25/12	0.0882	G2	No	C22.0	1970-03-01	C22.0	Yes	Yes	0.3297	0	53	NA	HCC	12.0327	1:DECEASED	3DD7C93D-8194-44EE-8014-10DD81EF6441	MX	NX	T1	Tumor Free	12.0327	0:CENSORED	NA	No	White	No	-18	1	Primary	Female
TCGA-FV-A495	TCGA-FV-A495-01	51	STAGE II	7TH	5	1	Hepatocellular Carcinoma	LIHC	Hepatocellular Carcinoma	International Genomics Consortium	1	-18740	0	0.0328764	0:DiseaseFree	0.0328764	0:ALIVE OR DEAD TUMOR FREE	Not Hispanic Or Latino	2/21/13	0.194	G2	No	C22.0	1970-03-01	C22.0	Yes	Yes	0.2816	0	104	No	HCC	0.0328764	0:LIVING	BD48FA5E-0152-46F0-A4FA-8CF723FF2DCD	M0	NX	T2	Tumor Free	0.0328764	0:CENSORED	NA	No	White	NA	-10	1	Primary	Female
TCGA-FV-A496	TCGA-FV-A496-01	84	STAGE I	7TH	9	-17	Hepatocellular Carcinoma	LIHC	Hepatocellular Carcinoma	International Genomics Consortium	10	-30950	0	0.328764	0:DiseaseFree	0.328764	0:ALIVE OR DEAD TUMOR FREE	Not Hispanic Or Latino	2/21/13	0.4553	G2	No	C22.0	1970-03-01	C22.0	Yes	Yes	0.2946	0.12	116	No	HCC	0.328764	0:LIVING	8AFA3140-DCBD-44C0-AB13-4ADA6A0444D4	M0	NX	T1	Tumor Free	0.328764	0:CENSORED	NA	No	White	NA	-22	1	Primary	Female
TCGA-FV-A4ZP	TCGA-FV-A4ZP-01	78	STAGE IIIA	6TH	17	-1	Hepatocellular Carcinoma	LIHC	Hepatocellular Carcinoma	International Genomics Consortium	1836	-28771	0	NA	NA	81.7306	0:ALIVE OR DEAD TUMOR FREE	Not Hispanic Or Latino	3/15/13	0.5099	G2	No	C22.0	1970-03-01	C22.0	Yes	Yes	0.2818	0.13	90	Yes	HCC	81.7306	1:DECEASED	5C08008D-5ED4-4480-BD00-C8A2D8C787DC	M0	NX	T3	Tumor Free	81.7306	0:CENSORED	NA	Yes	White	No	-8	1	Primary	Male
TCGA-FV-A4ZQ	TCGA-FV-A4ZQ-01	52	STAGE I	7TH	12	1	Hepatocellular Carcinoma	LIHC	Hepatocellular Carcinoma	International Genomics Consortium	12	-19090	0	0.394516	0:DiseaseFree	0.394516	0:ALIVE OR DEAD TUMOR FREE	Not Hispanic Or Latino	3/15/13	0.2896	G2	No	C22.0	1970-03-01	C22.0	Yes	Yes	0.2793	0.01	71	No	HCC	0.394516	0:LIVING	65E430E1-0C9A-4045-83A9-653B7CFF811D	M0	NX	T1	Tumor Free	0.394516	0:CENSORED	NA	No	White	NA	12	1	Primary	Male
TCGA-G3-A25S	TCGA-G3-A25S-01	64	STAGE I	6TH	27	1	Hepatocellular Carcinoma	LIHC	Hepatocellular Carcinoma	Alberta Health Services	37	-23571	0	NA	NA	13.6766	1:DEAD WITH TUMOR	Not Hispanic Or Latino	7/27/11	0.5349	G2	No	C22.0	1970-03-01	C22.0	Yes	Yes	0.3836	0.29	141	Yes	HCC	13.6766	1:DECEASED	B865DEC4-F051-4FBE-9405-F832FF2010D7	M0	N0	T1	With Tumor	1.21643	1:PROGRESSION	NA	No	White	No	-8	1	Primary	Male
TCGA-G3-A25T	TCGA-G3-A25T-01	45	STAGE IIIA	6TH	19	27	Hepatocellular Carcinoma	LIHC	Hepatocellular Carcinoma	Alberta Health Services	1553	-16461	0	14.8601	1:Recurred/Progressed	51.057	0:ALIVE OR DEAD TUMOR FREE	Not Hispanic Or Latino	7/27/11	0.27	G2	No	C22.0	1970-03-01	C22.0	Yes	Yes	0.4072	0.12	66	Yes	HCC	51.057	0:LIVING	F6E5979D-D6A9-4408-BD1B-1B37D1064E83	M0	N0	T3	Tumor Free	14.8601	1:PROGRESSION	NA	No	White	No	-2	1	Primary	Female
TCGA-G3-A25U	TCGA-G3-A25U-01	63	STAGE I	6TH	6	-13	Hepatocellular Carcinoma	LIHC	Hepatocellular Carcinoma	Alberta Health Services	1636	-23207	0	53.7857	0:DiseaseFree	53.7857	0:ALIVE OR DEAD TUMOR FREE	Not Hispanic Or Latino	7/27/11	0.247	G3	No	C22.0	1970-03-01	C22.0	Yes	Yes	0.3739	0.2	95	No	HCC	53.7857	0:LIVING	B9835DC5-BF31-4541-A973-E8CA802D80BA	M0	N0	T1	Tumor Free	53.7857	0:CENSORED	NA	No	Asian	No	-6	1	Primary	Female
TCGA-G3-A25V	TCGA-G3-A25V-01	68	STAGE I	7TH	0	-1	Hepatocellular Carcinoma	LIHC	Hepatocellular Carcinoma	Alberta Health Services	860	-25144	0	16.0765	1:Recurred/Progressed	28.2737	0:ALIVE OR DEAD TUMOR FREE	Not Hispanic Or Latino	7/27/11	0.0017	G2	No	C22.0	1970-03-01	C22.0	Yes	Yes	0.3701	0	74	Yes	HCC	28.2737	0:LIVING	F435EC00-0DB8-46B4-96BF-890A9D931DF3	M0	N0	T1	Tumor Free	16.0765	1:PROGRESSION	NA	No	White	No	-22	1	Primary	Male
TCGA-G3-A25W	TCGA-G3-A25W-01	79	STAGE IIIB	7TH	9	NA	Hepatocellular Carcinoma	LIHC	Hepatocellular Carcinoma	Alberta Health Services	935	-29018	0	30.7394	0:DiseaseFree	30.7394	0:ALIVE OR DEAD TUMOR FREE	Not Hispanic Or Latino	7/27/11	0.1229	G2	No	C22.0	1970-03-01	C22.0	Yes	No	0.3763	0	97	No	HCC	30.7394	0:LIVING	06AC44E9-1226-4202-828B-6F224766D7AC	M0	N0	T3B	Tumor Free	30.7394	0:CENSORED	NA	Yes	White	No	NA	1	Primary	Female
TCGA-G3-A25X	TCGA-G3-A25X-01	73	STAGE II	6TH	NA	15	Hepatocellular Carcinoma	LIHC	Hepatocellular Carcinoma	Alberta Health Services	1779	-26988	0	58.487	0:DiseaseFree	58.487	0:ALIVE OR DEAD TUMOR FREE	Not Hispanic Or Latino	7/27/11	0.4083	G3	No	C22.0	1970-03-01	C22.0	Yes	No	NA	NA	NA	No	HCC	58.487	0:LIVING	08428220-ABD4-484E-85CA-3673454C837E	M0	N0	T2	Tumor Free	58.487	0:CENSORED	NA	No	Asian	No	2	1	Primary	Male
TCGA-G3-A25Y	TCGA-G3-A25Y-01	52	STAGE I	6TH	3	-9	Hepatocellular Carcinoma	LIHC	Hepatocellular Carcinoma	Alberta Health Services	NA	-19055	0	11.6711	1:Recurred/Progressed	14.8601	1:DEAD WITH TUMOR	Not Hispanic Or Latino	7/27/11	0.2465	G3	No	C22.0	1970-03-01	C22.0	Yes	Yes	0.3712	0.01	96	Yes	HCC	14.8601	1:DECEASED	239B4298-B090-480A-A19F-9758A827AA30	M0	N0	T1	With Tumor	11.6711	1:PROGRESSION	NA	No	Asian	No	-4	1	Primary	Female
TCGA-G3-A25Z	TCGA-G3-A25Z-01	58	STAGE I	7TH	7	-9	Hepatocellular Carcinoma	LIHC	Hepatocellular Carcinoma	Alberta Health Services	655	-21509	0	21.534	0:DiseaseFree	21.534	0:ALIVE OR DEAD TUMOR FREE	Not Hispanic Or Latino	7/27/11	0.3118	G2	No	C22.0	1970-03-01	C22.0	Yes	Yes	0.3668	0.02	88	No	HCC	21.534	0:LIVING	2F3D22AD-6917-4189-89D9-2A06C2D2DE0A	M0	N0	T1	Tumor Free	21.534	0:CENSORED	NA	No	Asian	No	-18	1	Primary	Male
TCGA-G3-A3CH	TCGA-G3-A3CH-01	53	STAGE IIIA	7TH	5	-25	Hepatocellular Carcinoma	LIHC	Hepatocellular Carcinoma	Alberta Health Services	780	-19473	0	3.81366	1:Recurred/Progressed	25.6436	0:ALIVE OR DEAD TUMOR FREE	Not Hispanic Or Latino	2001-11-12	0.1347	G2	No	C22.0	1970-03-01	C22.0	Yes	Yes	0.323	0	37	Yes	HCC	25.6436	0:LIVING	3A2D7482-C246-411E-841F-71D96E353328	M0	N0	T3A	Tumor Free	3.81366	1:PROGRESSION	NA	No	Asian	No	-8	1	Primary	Male
TCGA-G3-A3CI	TCGA-G3-A3CI-01	71	STAGE I	7TH	0	-23	Hepatocellular Carcinoma	LIHC	Hepatocellular Carcinoma	Alberta Health Services	180	-26224	0	5.91774	0:DiseaseFree	5.91774	0:ALIVE OR DEAD TUMOR FREE	Not Hispanic Or Latino	1/16/12	0.0164	G2	No	C22.0	1970-03-01	C22.0	Yes	Yes	0.3464	0	17	NA	HCC	5.91774	0:LIVING	B5465221-78FE-40A8-ABEC-BED600602DD4	M0	N0	T1	Tumor Free	5.91774	0:CENSORED	NA	No	White	NA	-24	1	Primary	Male
TCGA-G3-A3CJ	TCGA-G3-A3CJ-01	52	STAGE II	7TH	36	-9	Hepatocellular Carcinoma	LIHC	Hepatocellular Carcinoma	Alberta Health Services	594	-19305	0	9.7314	1:Recurred/Progressed	19.5286	0:ALIVE OR DEAD TUMOR FREE	Not Hispanic Or Latino	1/17/12	0.149	G2	No	C22.0	1970-03-01	C22.0	Yes	No	0.3637	0.18	NA	Yes	HCC	19.5286	0:LIVING	CB8F3C76-DA86-4A1D-977C-44AB399B342A	M0	N0	T2	Tumor Free	9.7314	1:PROGRESSION	NA	No	American Indian or Alaska Native	No	-24	1	Primary	Male
TCGA-G3-A3CK	TCGA-G3-A3CK-01	61	STAGE I	7TH	1	-25	Hepatocellular Carcinoma	LIHC	Hepatocellular Carcinoma	Alberta Health Services	585	-22462	0	19.2327	0:DiseaseFree	19.2327	0:ALIVE OR DEAD TUMOR FREE	Not Hispanic Or Latino	1/16/12	0.0781	G2	No	C22.0	1970-03-01	C22.0	Yes	Yes	0.3516	0	207	No	HCC	19.2327	0:LIVING	39EB1DB0-2722-4AF4-8254-D0E10256C64D	M0	N0	T1	Tumor Free	19.2327	0:CENSORED	NA	No	Asian	No	-16	1	Primary	Male
TCGA-G3-A5SI	TCGA-G3-A5SI-01	44	STAGE II	7TH	5	-7	Hepatocellular Carcinoma	LIHC	Hepatocellular Carcinoma	Alberta Health Services	447	-16126	0	11.441	1:Recurred/Progressed	25.249	1:DEAD WITH TUMOR	Not Hispanic Or Latino	5/15/13	0.3209	G2	No	C22.0	1970-03-01	C22.0	Yes	Yes	0.2795	0.15	36	No	HCC	25.249	1:DECEASED	14201DA5-4446-47BE-AF72-120B7780C6BF	M0	N0	T2	With Tumor	11.441	1:PROGRESSION	NA	No	Asian	No	4	1	Primary	Male
TCGA-G3-A5SJ	TCGA-G3-A5SJ-01	59	STAGE I	7TH	7	7	Hepatocellular Carcinoma	LIHC	Hepatocellular Carcinoma	Alberta Health Services	698	-21848	0	10.1259	1:Recurred/Progressed	22.9477	0:ALIVE OR DEAD TUMOR FREE	Not Hispanic Or Latino	5/15/13	0.2052	G2	No	C22.0	1970-03-01	C22.0	Yes	Yes	0.2509	0.09	98	No	HCC	22.9477	0:LIVING	2C8A1E74-33DE-453F-8D1E-E226185E52FC	M0	NX	T1	With Tumor	10.1259	1:PROGRESSION	NA	No	White	No	-8	1	Primary	Male
TCGA-G3-A5SK	TCGA-G3-A5SK-01	58	STAGE I	7TH	NA	-15	Hepatocellular Carcinoma	LIHC	Hepatocellular Carcinoma	Alberta Health Services	744	-21320	0	15.8793	1:Recurred/Progressed	24.46	0:ALIVE OR DEAD TUMOR FREE	Not Hispanic Or Latino	5/15/13	NA	G1	No	C22.0	1970-03-01	C22.0	Yes	No	0.2661	0	89	Yes	HCC	24.46	0:LIVING	24259D55-20AC-4359-861F-DCAD7AD88CEE	M0	NX	T1	Tumor Free	15.8793	1:PROGRESSION	NA	No	White	No	-24	1	Primary	Male
TCGA-G3-A5SL	TCGA-G3-A5SL-01	70	STAGE II	7TH	6	-17	Hepatocellular Carcinoma	LIHC	Hepatocellular Carcinoma	Alberta Health Services	621	-25671	0	20.4162	0:DiseaseFree	20.4162	0:ALIVE OR DEAD TUMOR FREE	Not Hispanic Or Latino	5/15/13	0.174	G2	No	C22.0	1970-03-01	C22.0	Yes	Yes	0.273	0.04	124	No	HCC	20.4162	0:LIVING	9A56D8A8-DADD-442E-BC09-732CD619AEF7	M0	NX	T2	Tumor Free	20.4162	0:CENSORED	NA	No	White	No	-12	1	Primary	Male
TCGA-G3-A5SM	TCGA-G3-A5SM-01	58	STAGE II	7TH	22	-7	Hepatocellular Carcinoma	LIHC	Hepatocellular Carcinoma	Alberta Health Services	520	-21236	0	8.28484	1:Recurred/Progressed	17.0957	0:ALIVE OR DEAD TUMOR FREE	Not Hispanic Or Latino	5/15/13	0.1591	G3	No	C22.0	1970-03-01	C22.0	Yes	Yes	0.2818	0	112	Yes	HCC	17.0957	0:LIVING	D397E70F-C174-4656-9B7E-5E4C00754410	M0	NX	T2	Tumor Free	8.28484	1:PROGRESSION	NA	No	White	No	-14	1	Primary	Male
TCGA-G3-A6UC	TCGA-G3-A6UC-01	65	STAGE IIIB	7TH	7	-29	Hepatocellular Carcinoma	LIHC	Hepatocellular Carcinoma	Alberta Health Services	671	-23793	0	21.008	1:Recurred/Progressed	22.06	0:ALIVE OR DEAD TUMOR FREE	Not Hispanic Or Latino	2010-03-13	0.2504	G2	No	C22.0	1970-03-01	C22.0	Yes	Yes	0.3235	0.07	113	Yes	HCC	22.06	0:LIVING	87AA894E-7676-40B7-9557-6541446D8CEA	M0	N0	T3B	With Tumor	21.008	1:PROGRESSION	NA	Yes	White	No	-22	1	Primary	Male
TCGA-G3-A7M5	TCGA-G3-A7M5-01	76	STAGE I	7TH	18	-9	Hepatocellular Carcinoma	LIHC	Hepatocellular Carcinoma	Alberta Health Services	447	-27963	0	14.6957	0:DiseaseFree	14.6957	0:ALIVE OR DEAD TUMOR FREE	Not Hispanic Or Latino	2002-05-14	0.2592	G2	No	C22.0	1970-03-01	C22.0	Yes	Yes	0.3255	0.22	168	No	HCC	14.6957	0:LIVING	869F8A17-BCED-4002-BD60-99DF84A03B93	MX	NX	T1	Tumor Free	14.6957	0:CENSORED	NA	No	Asian	No	-22	1	Primary	Male
TCGA-G3-A7M6	TCGA-G3-A7M6-01	60	STAGE I	7TH	8	-23	Hepatocellular Carcinoma	LIHC	Hepatocellular Carcinoma	Alberta Health Services	632	-22205	0	9.63277	1:Recurred/Progressed	20.7779	0:ALIVE OR DEAD TUMOR FREE	Not Hispanic Or Latino	2002-05-14	0.2587	G3	No	C22.0	1970-03-01	C22.0	Yes	Yes	0.3243	0.18	83	Yes	HCC	20.7779	0:LIVING	2681F83D-233F-4EA2-B5E6-3C05AF81F123	MX	NX	T1	With Tumor	9.63277	1:PROGRESSION	NA	No	White	No	-6	1	Primary	Female
TCGA-G3-A7M7	TCGA-G3-A7M7-01	65	STAGE I	7TH	2	1	Hepatocellular Carcinoma	LIHC	Hepatocellular Carcinoma	Alberta Health Services	361	-24002	0	11.8684	0:DiseaseFree	11.8684	0:ALIVE OR DEAD TUMOR FREE	Not Hispanic Or Latino	2002-05-14	0.0496	G1	No	C22.0	1970-03-01	C22.0	Yes	Yes	0.3332	0.01	67	No	HCC	11.8684	0:LIVING	3D048A45-3D5D-4563-ACC8-3C662861F18A	MX	NX	T1	Tumor Free	11.8684	0:CENSORED	NA	No	White	No	-18	1	Primary	Male
TCGA-G3-A7M8	TCGA-G3-A7M8-01	31	STAGE I	7TH	0	-19	Hepatocellular Carcinoma	LIHC	Hepatocellular Carcinoma	Alberta Health Services	430	-11527	0	NA	NA	14.1368	0:ALIVE OR DEAD TUMOR FREE	Not Hispanic Or Latino	2002-05-14	0	G1	No	C22.0	1970-03-01	C22.0	Yes	Yes	0.3194	0	23	No	HCC	14.1368	0:LIVING	01CC571C-A47C-4548-9C14-5E51C79B095B	MX	NX	T1	Tumor Free	14.1368	0:CENSORED	NA	No	Asian	No	-24	1	Primary	Male
TCGA-G3-A7M9	TCGA-G3-A7M9-01	70	STAGE IIIB	7TH	16	31	Hepatocellular Carcinoma	LIHC	Hepatocellular Carcinoma	Alberta Health Services	NA	-25588	0	1.84108	0:DiseaseFree	1.84108	NA	Not Hispanic Or Latino	2002-05-14	0.4412	G2	No	C22.0	1970-03-01	C22.0	Yes	Yes	0.3337	0.04	123	No	HCC	1.84108	1:DECEASED	115B754D-8559-4F1D-AF44-FCD8C2CEF86A	MX	NX	T3B	NA	1.84108	0:CENSORED	NA	Yes	White	No	26	1	Primary	Male
TCGA-G3-AAUZ	TCGA-G3-AAUZ-01	48	STAGE I	7TH	8	-1	Hepatocellular Carcinoma	LIHC	Hepatocellular Carcinoma	Alberta Health Services	480	-17760	0	15.7806	0:DiseaseFree	15.7806	0:ALIVE OR DEAD TUMOR FREE	Hispanic Or Latino	7/14/14	0.2024	G2	No	C22.0	1970-03-01	C22.0	Yes	Yes	0.3099	0.07	81	No	HCC	15.7806	0:LIVING	D74DDBE2-5860-40B1-9BD8-99CC50F3392D	M0	N0	T1	Tumor Free	15.7806	0:CENSORED	NA	No	NA	No	-10	1	Primary	Male
TCGA-G3-AAV0	TCGA-G3-AAV0-01	58	STAGE I	7TH	4	-15	Hepatocellular Carcinoma	LIHC	Hepatocellular Carcinoma	Alberta Health Services	476	-21249	0	15.6491	0:DiseaseFree	15.6491	0:ALIVE OR DEAD TUMOR FREE	Not Hispanic Or Latino	7/14/14	0.1766	G2	No	C22.0	1970-03-01	C22.0	Yes	Yes	0.3056	0.01	162	No	HCC	15.6491	0:LIVING	6E657705-8579-433B-AF7A-B6155B599518	M0	N0	T1	Tumor Free	15.6491	0:CENSORED	NA	No	Asian	No	-26	1	Primary	Male
TCGA-G3-AAV1	TCGA-G3-AAV1-01	51	STAGE IIIC	7TH	17	-21	Hepatocellular Carcinoma	LIHC	Hepatocellular Carcinoma	Alberta Health Services	NA	-18973	0	1.61094	1:Recurred/Progressed	11.8026	1:DEAD WITH TUMOR	Not Hispanic Or Latino	7/14/14	0.3641	G3	No	C22.0	1970-03-01	C22.0	Yes	Yes	0.3086	0.08	51	Yes	HCC	11.8026	1:DECEASED	EE6D81BF-0470-4652-AFF0-D85F6AB67626	M0	N0	T4	With Tumor	1.61094	1:PROGRESSION	NA	No	Asian	No	-20	1	Primary	Male
TCGA-G3-AAV2	TCGA-G3-AAV2-01	50	STAGE I	7TH	5	-15	Hepatocellular Carcinoma	LIHC	Hepatocellular Carcinoma	Alberta Health Services	372	-18363	0	12.23	0:DiseaseFree	12.23	0:ALIVE OR DEAD TUMOR FREE	Not Hispanic Or Latino	7/15/14	0.2133	G1	No	C22.0	1970-03-01	C22.0	Yes	Yes	0.3161	0.04	46	No	HCC	12.23	0:LIVING	1724C96A-2AA3-43D4-992A-08AF948C0F45	M0	N0	T1	Tumor Free	12.23	0:CENSORED	NA	No	White	No	-20	1	Primary	Male
TCGA-G3-AAV3	TCGA-G3-AAV3-01	58	STAGE II	7TH	6	-13	Hepatocellular Carcinoma	LIHC	Hepatocellular Carcinoma	Alberta Health Services	412	-21449	0	13.5451	0:DiseaseFree	13.5451	0:ALIVE OR DEAD TUMOR FREE	Not Hispanic Or Latino	7/15/14	0.1787	G2	No	C22.0	1970-03-01	C22.0	Yes	Yes	0.3144	0.01	83	No	HCC	13.5451	0:LIVING	EFC865FD-7C74-4361-9D7A-EEF923DBCD24	M0	N0	T2	Tumor Free	13.5451	0:CENSORED	NA	No	White	No	0	1	Primary	Female
TCGA-G3-AAV4	TCGA-G3-AAV4-01	83	STAGE I	7TH	12	-17	Hepatocellular Carcinoma	LIHC	Hepatocellular Carcinoma	Alberta Health Services	NA	-30466	0	0.887662	0:DiseaseFree	0.887662	0:ALIVE OR DEAD TUMOR FREE	Not Hispanic Or Latino	7/15/14	0.3684	G1	No	C22.0	1970-03-01	C22.0	Yes	Yes	0.3096	0.1	104	No	HCC	0.887662	1:DECEASED	0955D871-5413-4AB2-8FDF-B4FEB3AEEF5D	M0	N0	T1	Tumor Free	0.887662	0:CENSORED	NA	No	White	No	-18	1	Primary	Female
TCGA-G3-AAV5	TCGA-G3-AAV5-01	67	STAGE II	7TH	11	1	Hepatocellular Carcinoma	LIHC	Hepatocellular Carcinoma	Alberta Health Services	354	-24655	0	3.84653	1:Recurred/Progressed	11.6382	0:ALIVE OR DEAD TUMOR FREE	Not Hispanic Or Latino	7/16/14	0.2757	G2	No	C22.0	1970-03-01	C22.0	Yes	Yes	0.3137	0.01	76	Yes	HCC	11.6382	0:LIVING	4DFF4242-4A53-4F46-B200-7ED83F6B7808	M0	N0	T2	With Tumor	3.84653	1:PROGRESSION	NA	No	White	NA	-8	1	Primary	Male
TCGA-G3-AAV6	TCGA-G3-AAV6-01	53	STAGE IIIA	7TH	24	1	Hepatocellular Carcinoma	LIHC	Hepatocellular Carcinoma	Alberta Health Services	NA	-19556	0	1.44656	1:Recurred/Progressed	2.13696	1:DEAD WITH TUMOR	Not Hispanic Or Latino	7/16/14	0.6912	G3	No	C22.0	1970-03-01	C22.0	Yes	Yes	0.3175	0.24	64	Yes	HCC	2.13696	1:DECEASED	A6733FA1-030A-45ED-9C24-0E64164D4998	M0	N0	T3A	With Tumor	1.44656	1:PROGRESSION	NA	No	White	No	12	1	Primary	Female
TCGA-G3-AAV7	TCGA-G3-AAV7-01	38	STAGE II	7TH	12	35	Hepatocellular Carcinoma	LIHC	Hepatocellular Carcinoma	Alberta Health Services	361	-14229	0	11.8684	0:DiseaseFree	11.8684	0:ALIVE OR DEAD TUMOR FREE	Not Hispanic Or Latino	7/16/14	0.5017	G2	No	C22.0	1970-03-01	C22.0	Yes	Yes	0.3102	0.06	75	No	HCC	11.8684	0:LIVING	5D259F26-3BEF-4FE4-948B-495183F5F8BE	M0	N0	T2	Tumor Free	11.8684	0:CENSORED	NA	No	Asian	No	20	1	Primary	Male
TCGA-GJ-A3OU	TCGA-GJ-A3OU-01	59	STAGE I	7TH	7	-11	Hepatocellular Carcinoma	LIHC	Hepatocellular Carcinoma	ABS - IUPUI	879	-21671	0	NA	NA	28.8983	0:ALIVE OR DEAD TUMOR FREE	Not Hispanic Or Latino	2002-03-15	0.1474	G2	No	C22.0	1974-03-01	C22.0	Yes	Yes	0.3092	0.01	56	Yes	HCC	28.8983	0:LIVING	FB2ABC2A-ECF1-4184-912F-26A649F861FF	MX	NX	T1	Tumor Free	28.8983	1:PROGRESSION	NA	No	White	No	-14	1	Primary	Male
TCGA-GJ-A6C0	TCGA-GJ-A6C0-01	75	STAGE II	7TH	3	17	Hepatocellular Carcinoma	LIHC	Hepatocellular Carcinoma	ABS - IUPUI	NA	-27626	0	NA	NA	1.01917	NA	Not Hispanic Or Latino	11/27/13	0.1557	G2	No	C22.0	1970-03-01	C22.0	Yes	Yes	0.2974	0.01	81	No	HCC	1.01917	1:DECEASED	1B326242-4BE6-4F05-B5FB-07ED76B49850	MX	NX	T2	NA	1.01917	0:CENSORED	NA	No	White	No	4	1	Primary	Female
TCGA-GJ-A9DB	TCGA-GJ-A9DB-01	68	STAGE I	7TH	6	-25	Hepatocellular Carcinoma	LIHC	Hepatocellular Carcinoma	ABS - IUPUI	NA	-25020	0	2.20272	0:DiseaseFree	2.20272	NA	Not Hispanic Or Latino	2005-07-14	0.1389	G2	No	C22.0	1970-03-01	C22.0	Yes	Yes	0.3197	0.03	74	No	HCC	2.20272	1:DECEASED	45F00F00-D793-4DCA-AEB9-7626D4575C90	MX	N0	T1	NA	2.20272	0:CENSORED	NA	No	White	No	-12	1	Primary	Male
TCGA-HP-A5MZ	TCGA-HP-A5MZ-01	78	STAGE I	6TH	5	-15	Hepatocellular Carcinoma	LIHC	Hepatocellular Carcinoma	Ontario Institute for Cancer Research (OICR)	NA	-22702	0	2.99175	0:DiseaseFree	2.99175	0:ALIVE OR DEAD TUMOR FREE	NA	9/26/13	0.0821	G2	No	C22.0	1970-03-01	C22.0	Yes	Yes	0.2766	0	46	No	HCC	2.99175	1:DECEASED	2D00F09F-0074-46C8-B357-B5F33567762A	M0	NX	T1	Tumor Free	2.99175	0:CENSORED	NA	No	NA	No	-18	1	Primary	Male
TCGA-HP-A5N0	TCGA-HP-A5N0-01	90	NA	6TH	5	-25	Hepatocellular Carcinoma	LIHC	Hepatocellular Carcinoma	Ontario Institute for Cancer Research (OICR)	NA	-32120	0	5.88487	1:Recurred/Progressed	37.7092	1:DEAD WITH TUMOR	NA	5/30/14	0.1655	NA	No	C22.0	1974-03-01	C22.0	Yes	Yes	0.2731	0.02	127	Yes	HCC	37.7092	1:DECEASED	7F8E25D4-6021-4327-96AB-79B6FCC97A24	M0	NX	TX	With Tumor	5.88487	1:PROGRESSION	NA	No	NA	No	-28	1	Primary	Female
TCGA-K7-A5RF	TCGA-K7-A5RF-01	64	STAGE I	7TH	NA	-23	Hepatocellular Carcinoma	LIHC	Hepatocellular Carcinoma	ABS - Lahey Clinic	631	-23557	0	6.73965	1:Recurred/Progressed	20.745	0:ALIVE OR DEAD TUMOR FREE	Not Hispanic Or Latino	6/24/13	0.0001	G1	No	C22.0	1970-03-01	C22.0	Yes	Yes	0.2874	0	53	No	HCC	20.745	0:LIVING	3134F7D1-3359-497A-B8BE-1F317D8DDAAA	MX	NX	T1	With Tumor	6.73965	1:PROGRESSION	NA	No	White	No	-24	1	Primary	Male
TCGA-K7-A5RG	TCGA-K7-A5RG-01	66	STAGE I	7TH	6	-21	Hepatocellular Carcinoma	LIHC	Hepatocellular Carcinoma	ABS - Lahey Clinic	519	-24218	0	17.0628	0:DiseaseFree	17.0628	0:ALIVE OR DEAD TUMOR FREE	Not Hispanic Or Latino	6/21/13	0.001	G1	No	C22.0	1970-03-01	C22.0	Yes	Yes	0.272	0	124	No	HCC	17.0628	0:LIVING	4FD3ED02-7B66-47BF-8B92-31FEE1093A87	MX	NX	T1	Tumor Free	17.0628	0:CENSORED	NA	No	Black or African American	No	-2	1	Primary	Male
TCGA-K7-A6G5	TCGA-K7-A6G5-01	66	STAGE I	7TH	3	-7	Hepatocellular Carcinoma	LIHC	Hepatocellular Carcinoma	ABS - Lahey Clinic	512	-24233	0	NA	NA	16.8327	0:ALIVE OR DEAD TUMOR FREE	Not Hispanic Or Latino	2009-12-13	0.1482	G2	No	C22.0	1970-03-01	C22.0	Yes	Yes	0.3178	0	75	No	HCC	16.8327	0:LIVING	81EDDCDA-0069-4652-9DC6-8AAC89CBA1FF	MX	N0	T1	Tumor Free	16.8327	0:CENSORED	NA	No	White	No	-20	1	Primary	Male
TCGA-K7-AAU7	TCGA-K7-AAU7-01	61	STAGE II	7TH	6	3	Hepatocellular Carcinoma	LIHC	Hepatocellular Carcinoma	ABS - Lahey Clinic	359	-22476	0	NA	NA	11.8026	0:ALIVE OR DEAD TUMOR FREE	Not Hispanic Or Latino	8/18/14	0.1306	G2	No	C22.0	1980-03-01	C22.0	Yes	Yes	0.3082	0.01	62	Yes	HCC	11.8026	0:LIVING	1EACFCC0-1D05-4441-B3D8-B0790E1C40F1	MX	NX	T2A	NA	1.90683	1:PROGRESSION	NA	No	White	No	10	1	Primary	Male
TCGA-KR-A7K0	TCGA-KR-A7K0-01	65	STAGE I	7TH	2	-5	Hepatocellular Carcinoma	LIHC	Hepatocellular Carcinoma	University Of Michigan	NA	-23974	0	2.13696	0:DiseaseFree	2.13696	0:ALIVE OR DEAD TUMOR FREE	NA	5/28/14	0.0403	G1	No	C22.0	1970-03-01	C22.0	Yes	Yes	0.3179	0	83	No	HCC	2.13696	1:DECEASED	5A7706BA-3CEA-41EB-B78A-FD69206DAA93	M0	N0	T1	Tumor Free	2.13696	0:CENSORED	NA	Yes	White	No	-16	1	Primary	Male
TCGA-KR-A7K2	TCGA-KR-A7K2-01	64	STAGE I	7TH	20	-13	Hepatocellular Carcinoma	LIHC	Hepatocellular Carcinoma	University Of Michigan	657	-23699	0	27.2545	0:DiseaseFree	27.2545	0:ALIVE OR DEAD TUMOR FREE	NA	5/28/14	0.5762	G1	No	C22.0	1980-03-01	C22.0	Yes	Yes	0.3263	0.04	45	No	HCC	27.2545	0:LIVING	FBB398FE-2BA8-4845-8083-6533ECB4A52E	M0	N0	T1	Tumor Free	27.2545	0:CENSORED	NA	No	White	No	-20	1	Primary	Male
TCGA-KR-A7K7	TCGA-KR-A7K7-01	61	STAGE II	7TH	20	5	Hepatocellular Carcinoma	LIHC	Hepatocellular Carcinoma	University Of Michigan	951	-22587	0	7.85745	1:Recurred/Progressed	31.2654	0:ALIVE OR DEAD TUMOR FREE	NA	5/27/14	0.5096	G1	No	C22.0	1970-03-01	C22.0	Yes	Yes	0.3609	0.03	61	Yes	HCC	31.2654	0:LIVING	7BA3D8F1-0C26-4C49-8D6B-0F2875B58DAF	M0	N0	T2	With Tumor	7.85745	1:PROGRESSION	NA	Yes	White	No	10	1	Primary	Female
TCGA-KR-A7K8	TCGA-KR-A7K8-01	57	STAGE I	7TH	4	-15	Hepatocellular Carcinoma	LIHC	Hepatocellular Carcinoma	University Of Michigan	906	-20914	0	29.786	0:DiseaseFree	29.786	0:ALIVE OR DEAD TUMOR FREE	NA	5/28/14	0.1573	G1	No	C22.0	1970-03-01	C22.0	Yes	Yes	0.3659	0	50	No	HCC	29.786	0:LIVING	4B0E544C-4090-4EBB-B3E5-2623AA91356C	M0	N0	T1	Tumor Free	29.786	0:CENSORED	NA	No	NA	No	-14	1	Primary	Male
TCGA-LG-A6GG	TCGA-LG-A6GG-01	79	STAGE II	7TH	16	-21	Hepatocellular Carcinoma	LIHC	Hepatocellular Carcinoma	Hartford Hospital	387	-28871	0	12.7231	0:DiseaseFree	12.7231	0:ALIVE OR DEAD TUMOR FREE	Not Hispanic Or Latino	9/25/13	0.4875	G2	No	C22.0	1970-03-01	C22.0	Yes	Yes	0.2933	0.36	179	No	HCC	12.7231	0:LIVING	C618DA6D-3C66-4A6A-8832-3526A3B75410	M0	NX	T2	Tumor Free	12.7231	0:CENSORED	NA	Yes	White	No	-18	1	Primary	Female
TCGA-LG-A9QC	TCGA-LG-A9QC-01	48	STAGE I	7TH	7	-23	Hepatocellular Carcinoma	LIHC	Hepatocellular Carcinoma	Hartford Hospital	425	-17842	0	13.9724	0:DiseaseFree	13.9724	0:ALIVE OR DEAD TUMOR FREE	Not Hispanic Or Latino	2005-07-14	0.2744	G2	No	C22.0	1970-03-01	C22.0	Yes	Yes	0.3293	0.07	44	No	HCC	13.9724	0:LIVING	8C2783EF-AA41-44C9-BE87-FA4C84108F1E	M0	NX	T1	Tumor Free	13.9724	0:CENSORED	NA	No	White	No	-18	1	Primary	Male
TCGA-LG-A9QD	TCGA-LG-A9QD-01	68	STAGE IIIA	7TH	3	-21	Hepatocellular Carcinoma	LIHC	Hepatocellular Carcinoma	Hartford Hospital	366	-24969	0	12.0327	0:DiseaseFree	12.0327	0:ALIVE OR DEAD TUMOR FREE	Hispanic Or Latino	2005-07-14	0.0995	G2	No	C22.0	1970-03-01	C22.0	Yes	Yes	0.2994	0.01	98	No	HCC	12.0327	0:LIVING	948A9BBC-60B0-4FB7-A707-76BC41294217	M0	N0	T3A	With Tumor	12.0327	0:CENSORED	NA	No	White	No	-24	1	Primary	Male
TCGA-MI-A75C	TCGA-MI-A75C-01	64	STAGE I	7TH	5	-3	Hepatocellular Carcinoma	LIHC	Hepatocellular Carcinoma	BLN - Baylor	291	-23441	0	9.56702	0:DiseaseFree	9.56702	0:ALIVE OR DEAD TUMOR FREE	Not Hispanic Or Latino	11/19/13	0.1383	G3	No	C22.0	1970-03-01	C22.0	Yes	Yes	0.3243	0.29	108	No	HCC	9.56702	0:LIVING	A6C0DEF6-7649-485A-A679-50DAFB5EADE5	M0	N0	T1	Tumor Free	9.56702	0:CENSORED	NA	No	White	No	-10	1	Primary	Male
TCGA-MI-A75E	TCGA-MI-A75E-01	61	STAGE IIIC	7TH	6	-3	Hepatocellular Carcinoma	LIHC	Hepatocellular Carcinoma	BLN - Baylor	507	-22457	0	16.6683	0:DiseaseFree	16.6683	0:ALIVE OR DEAD TUMOR FREE	Not Hispanic Or Latino	11/19/13	0.1609	G2	No	C22.0	1970-03-01	C22.0	Yes	Yes	0.3272	0	117	No	HCC	16.6683	0:LIVING	010D5817-9A3F-4A06-8643-653116C044FF	M0	N0	T4	Tumor Free	16.6683	0:CENSORED	NA	No	White	No	-18	1	Primary	Male
TCGA-MI-A75G	TCGA-MI-A75G-01	63	STAGE II	7TH	14	-5	Hepatocellular Carcinoma	LIHC	Hepatocellular Carcinoma	BLN - Baylor	698	-23284	0	22.9477	0:DiseaseFree	22.9477	0:ALIVE OR DEAD TUMOR FREE	Not Hispanic Or Latino	11/20/13	0.4654	G2	No	C22.0	1970-03-01	C22.0	Yes	Yes	0.3284	0.03	225	No	HCC	22.9477	0:LIVING	22DD3876-1F2C-4DDD-8FAE-F5FB820993BA	M0	N0	T2	Tumor Free	22.9477	0:CENSORED	NA	No	White	No	-16	1	Primary	Male
TCGA-MI-A75H	TCGA-MI-A75H-01	77	NA	7TH	5	-17	Hepatocellular Carcinoma	LIHC	Hepatocellular Carcinoma	BLN - Baylor	747	-28371	0	9.89578	1:Recurred/Progressed	24.5586	0:ALIVE OR DEAD TUMOR FREE	Not Hispanic Or Latino	11/20/13	0.1588	NA	No	C22.0	1970-03-01	C22.0	Yes	Yes	0.3159	0.01	119	Yes	HCC	24.5586	0:LIVING	F3F6BA92-C68F-4313-99F4-0281272E02B6	MX	NX	NA	Tumor Free	9.89578	1:PROGRESSION	NA	Yes	White	No	-18	1	Primary	Male
TCGA-MI-A75I	TCGA-MI-A75I-01	61	NA	7TH	11	3	Hepatocellular Carcinoma	LIHC	Hepatocellular Carcinoma	BLN - Baylor	630	-22341	0	8.71223	1:Recurred/Progressed	20.7121	0:ALIVE OR DEAD TUMOR FREE	Not Hispanic Or Latino	11/20/13	0.3185	G1	No	C22.0	1970-03-01	C22.0	Yes	Yes	0.3314	0.06	158	Yes	HCC	20.7121	0:LIVING	55E53229-C58F-4922-8869-0F5E2F6C2D7D	MX	NX	T2	NA	8.71223	1:PROGRESSION	NA	No	Black or African American	No	-4	1	Primary	Male
TCGA-MR-A520	TCGA-MR-A520-01	58	STAGE I	7TH	0	-21	Hepatocellular Carcinoma	LIHC	Hepatocellular Carcinoma	University of Minnesota	229	-21398	0	NA	NA	7.52868	0:ALIVE OR DEAD TUMOR FREE	Not Hispanic Or Latino	2009-11-12	0	G1	No	C22.0	1970-03-01	C22.0	Yes	Yes	0.2823	0	17	No	HCC	7.52868	0:LIVING	25E893AD-A0FD-45AE-9AA9-9BCD7C2EC8E5	MX	NX	T1	Tumor Free	7.52868	0:CENSORED	NA	No	White	No	-20	1	Primary	Male
TCGA-MR-A8JO	TCGA-MR-A8JO-01	34	STAGE I	7TH	6	5	Fibrolamellar Carcinoma	LIHC	Fibrolamellar Carcinoma	University of Minnesota	330	-12669	0	NA	NA	10.8492	0:ALIVE OR DEAD TUMOR FREE	NA	2010-09-13	0.1188	G3	No	C22.0	1971-03-01	C22.0	Yes	Yes	0.3208	0	33	No	FLC	10.8492	0:LIVING	8574D285-E02A-4D2B-931B-73556A9FDA02	MX	N0	T1	Tumor Free	10.8492	0:CENSORED	NA	No	White	No	-16	1	Primary	Male
TCGA-NI-A4U2	TCGA-NI-A4U2-01	71	STAGE IIIA	6TH	4	-5	Hepatocellular Carcinoma	LIHC	Hepatocellular Carcinoma	Roswell Park	NA	-26011	0	3.48489	1:Recurred/Progressed	58.8815	1:DEAD WITH TUMOR	Not Hispanic Or Latino	6/28/13	0.1269	G1	No	C22.0	1970-03-01	C22.0	Yes	Yes	0.2745	0.04	111	Yes	HCC	58.8815	1:DECEASED	9AEA3437-572A-48C6-BEB9-9BDBCB243875	MX	NX	T3	With Tumor	3.48489	1:PROGRESSION	NA	No	White	No	-22	1	Primary	Male
TCGA-NI-A8LF	TCGA-NI-A8LF-01	74	STAGE I	7TH	18	-19	Hepatocellular Carcinoma	LIHC	Hepatocellular Carcinoma	Roswell Park	799	-27162	0	26.2682	0:DiseaseFree	26.2682	0:ALIVE OR DEAD TUMOR FREE	Not Hispanic Or Latino	2004-03-14	0.4651	G3	No	C22.0	1970-03-01	C22.0	Yes	Yes	0.3239	0.05	93	No	HCC	26.2682	0:LIVING	420DC176-E9A8-484B-BFA3-1B84E039C26B	MX	NX	T1	Tumor Free	26.2682	0:CENSORED	NA	No	White	No	-18	1	Primary	Male
TCGA-O8-A75V	TCGA-O8-A75V-01	54	STAGE I	7TH	8	-13	Hepatocellular Carcinoma	LIHC	Hepatocellular Carcinoma	Saint Mary's Health Care	538	-19850	0	NA	NA	17.6875	0:ALIVE OR DEAD TUMOR FREE	Hispanic Or Latino	10/29/13	0.2609	G2	No	C22.0	1970-03-01	C22.0	Yes	Yes	0.3284	0.07	69	No	HCC	17.6875	0:LIVING	76CC9C06-0827-465E-BAB3-5F4115295EBE	MX	NX	T1	Tumor Free	17.6875	0:CENSORED	NA	No	NA	No	-14	1	Primary	Male
TCGA-PD-A5DF	TCGA-PD-A5DF-01	58	STAGE IIIB	6TH	3	-7	Hepatocellular Carcinoma	LIHC	Hepatocellular Carcinoma	Fox Chase	NA	-21414	0	NA	NA	21.008	1:DEAD WITH TUMOR	Not Hispanic Or Latino	4/30/13	0.1803	G2	No	C22.0	1970-03-01	C22.0	Yes	Yes	0.2876	0.02	42	No	HCC	21.008	1:DECEASED	1987B453-F97D-45C7-9C89-B9A33313D645	M0	N0	T4	With Tumor	21.008	1:PROGRESSION	NA	No	White	No	0	1	Primary	Female
TCGA-QA-A7B7	TCGA-QA-A7B7-01	48	STAGE II	7TH	8	-3	Hepatocellular Carcinoma	LIHC	Hepatocellular Carcinoma	Emory University	94	-17636	0	NA	NA	3.09038	0:ALIVE OR DEAD TUMOR FREE	Not Hispanic Or Latino	12/23/13	0.2544	G2	No	C22.0	1970-03-01	C22.0	Yes	Yes	0.3269	0.34	79	Yes	HCC	3.09038	0:LIVING	B0952FD6-62EE-44EF-9A2A-E5262ED4721A	MX	NX	T2	Tumor Free	2.89312	1:PROGRESSION	NA	No	Black or African American	No	2	1	Primary	Male
TCGA-RC-A6M3	TCGA-RC-A6M3-01	24	STAGE II	6TH	23	25	Hepatocellular Carcinoma	LIHC	Hepatocellular Carcinoma	University of Utah	0	-8899	0	0	0:DiseaseFree	0	0:ALIVE OR DEAD TUMOR FREE	NA	2007-09-15	0.4863	G3	No	C22.0	1970-03-01	C22.0	Yes	Yes	0.3388	0.11	73	NA	HCC	0	0:LIVING	C6A74DB2-CF97-4C7B-BE8C-557EE27E1D43	M0	N0	T2	NA	0	0:CENSORED	NA	No	American Indian or Alaska Native	NA	10	1	Primary	Male
TCGA-RC-A6M4	TCGA-RC-A6M4-01	74	STAGE IIIA	7TH	17	-15	Hepatocellular Carcinoma	LIHC	Hepatocellular Carcinoma	University of Utah	22	-27327	0	NA	NA	0.72328	0:ALIVE OR DEAD TUMOR FREE	Not Hispanic Or Latino	2007-09-15	0.4046	G2	No	C22.0	1970-03-01	C22.0	Yes	Yes	0.3354	0.07	157	NA	HCC	0.72328	0:LIVING	2D1DC64D-27DE-4C83-A7FA-88DA5B48BF24	MX	NX	T3	NA	0.72328	0:CENSORED	NA	No	White	NA	-6	1	Primary	Female
TCGA-RC-A6M5	TCGA-RC-A6M5-01	20	STAGE IVA	7TH	15	-5	Fibrolamellar Carcinoma	LIHC	Fibrolamellar Carcinoma	University of Utah	15	-7634	0	NA	NA	0.493145	0:ALIVE OR DEAD TUMOR FREE	NA	2007-09-15	0.028	G2	No	C22.0	1971-03-01	C22.0	Yes	Yes	0.3182	0	23	NA	FLC	0.493145	0:LIVING	D504EE30-6955-4A7B-9311-55AD3DECADD5	M0	N1	T1	NA	0.493145	0:CENSORED	NA	No	White	NA	-22	1	Primary	Female
TCGA-RC-A6M6	TCGA-RC-A6M6-01	75	STAGE II	7TH	5	27	Hepatocellular Carcinoma	LIHC	Hepatocellular Carcinoma	University of Utah	9	-27649	0	NA	NA	0.295887	0:ALIVE OR DEAD TUMOR FREE	Not Hispanic Or Latino	2007-09-15	0.2793	G3	No	C22.0	1970-03-01	C22.0	Yes	Yes	0.3305	0.29	180	NA	HCC	0.295887	0:LIVING	A62F065E-7491-493A-87B3-D213CD87091D	M0	NX	T2	NA	0.295887	0:CENSORED	NA	No	White	NA	20	1	Primary	Male
TCGA-RC-A7S9	TCGA-RC-A7S9-01	47	STAGE I	7TH	5	-5	Hepatocellular Carcinoma	LIHC	Hepatocellular Carcinoma	University of Utah	640	-17403	0	21.0409	0:DiseaseFree	21.0409	0:ALIVE OR DEAD TUMOR FREE	Not Hispanic Or Latino	7/21/14	0.1606	G3	No	C22.0	1970-03-01	C22.0	Yes	Yes	0.3143	0.03	56	No	HCC	21.0409	0:LIVING	F5DE6712-4DE4-43DE-8EB5-EC2A798C8438	M0	N0	T1	Tumor Free	21.0409	0:CENSORED	NA	No	Asian	No	2	1	Primary	Female
TCGA-RC-A7SB	TCGA-RC-A7SB-01	53	STAGE II	7TH	5	-5	Hepatocellular Carcinoma	LIHC	Hepatocellular Carcinoma	University of Utah	588	-19698	0	19.3313	0:DiseaseFree	19.3313	0:ALIVE OR DEAD TUMOR FREE	Not Hispanic Or Latino	7/21/14	0.1806	G2	No	C22.0	1970-03-01	C22.0	Yes	Yes	0.3267	0.01	56	No	HCC	19.3313	0:LIVING	26D93D77-AB66-45AA-A162-98D091221AFB	M0	N0	T2	Tumor Free	19.3313	0:CENSORED	NA	No	Asian	No	-16	1	Primary	Male
TCGA-RC-A7SF	TCGA-RC-A7SF-01	66	STAGE I	7TH	10	-5	Hepatocellular Carcinoma	LIHC	Hepatocellular Carcinoma	University of Utah	579	-24432	0	16.5039	1:Recurred/Progressed	19.0354	0:ALIVE OR DEAD TUMOR FREE	Not Hispanic Or Latino	7/21/14	0.246	G2	No	C22.0	1970-03-01	C22.0	Yes	Yes	0.3288	0.03	76	Yes	HCC	19.0354	0:LIVING	714A6878-ED2A-47F3-9755-B705AC144D68	M0	N0	T1	With Tumor	16.5039	1:PROGRESSION	NA	No	Asian	No	-8	1	Primary	Male
TCGA-RC-A7SH	TCGA-RC-A7SH-01	42	STAGE II	7TH	7	-27	Hepatocellular Carcinoma	LIHC	Hepatocellular Carcinoma	University of Utah	468	-15560	0	2.99175	1:Recurred/Progressed	15.3861	0:ALIVE OR DEAD TUMOR FREE	Not Hispanic Or Latino	7/21/14	0.3846	G3	No	C22.0	1974-03-01	C22.0	Yes	Yes	0.3184	0.37	60	Yes	HCC	15.3861	0:LIVING	32A98B3D-4CBD-4DCC-AC71-428FAFC5E1C3	M0	N0	T2	With Tumor	2.99175	1:PROGRESSION	NA	No	Asian	No	-4	1	Primary	Male
TCGA-RC-A7SK	TCGA-RC-A7SK-01	59	STAGE I	7TH	18	-19	Hepatocellular Carcinoma	LIHC	Hepatocellular Carcinoma	University of Utah	472	-21814	0	10.2574	1:Recurred/Progressed	15.5176	0:ALIVE OR DEAD TUMOR FREE	Not Hispanic Or Latino	7/21/14	0.3095	G3	No	C22.0	1970-03-01	C22.0	Yes	Yes	0.3224	0.09	136	Yes	HCC	15.5176	0:LIVING	ACFD58EB-C546-49C3-A846-684F22428219	M0	N0	T1	Tumor Free	10.2574	1:PROGRESSION	NA	No	Asian	No	-20	1	Primary	Male
TCGA-RG-A7D4	TCGA-RG-A7D4-01	69	STAGE II	7TH	31	1	Hepatocellular Carcinoma	LIHC	Hepatocellular Carcinoma	Montefiore Medical Center	1098	-25302	0	36.0982	0:DiseaseFree	36.0982	0:ALIVE OR DEAD TUMOR FREE	Not Hispanic Or Latino	6/27/14	0.4577	G2	No	C22.0	1970-03-01	C22.0	Yes	Yes	0.3339	0	92	No	HCC	36.0982	0:LIVING	08CBBB39-D05A-48B0-A966-5212C5923C8B	M0	N0	T2	Tumor Free	36.0982	0:CENSORED	NA	No	Black or African American	No	10	1	Primary	Male
TCGA-UB-A7MA	TCGA-UB-A7MA-01	62	STAGE II	7TH	14	-11	Hepatocellular Carcinoma	LIHC	Hepatocellular Carcinoma	UCSF	535	-22843	0	NA	NA	27.8791	0:ALIVE OR DEAD TUMOR FREE	Not Hispanic Or Latino	2008-12-14	0.4301	G2	No	C22.0	1980-03-01	C22.0	Yes	Yes	0.3225	0.27	70	Yes	HCC	27.8791	0:LIVING	10179EFC-A091-4119-8EC2-30DB6269D674	M0	N0	T2B	With Tumor	7.26567	1:PROGRESSION	NA	No	White	No	0	1	Primary	Female
TCGA-UB-A7MB	TCGA-UB-A7MB-01	24	STAGE II	7TH	4	-11	Hepatocellular Carcinoma	LIHC	Hepatocellular Carcinoma	UCSF	601	-8951	0	1.57806	1:Recurred/Progressed	19.7587	0:ALIVE OR DEAD TUMOR FREE	Not Hispanic Or Latino	8/15/14	0.1698	G3	No	C22.0	1970-03-01	C22.0	Yes	Yes	0.3246	0.28	1323	Yes	HCC	19.7587	0:LIVING	AF1E56AF-410C-4CAD-A4E8-1C6937F1A350	MX	NX	T2	With Tumor	1.57806	1:PROGRESSION	NA	No	White	No	2	1	Primary	Male
TCGA-UB-A7MC	TCGA-UB-A7MC-01	59	STAGE IIIA	7TH	15	-17	Hepatocellular Carcinoma	LIHC	Hepatocellular Carcinoma	UCSF	500	-21733	0	11.8026	1:Recurred/Progressed	16.4382	0:ALIVE OR DEAD TUMOR FREE	Not Hispanic Or Latino	8/15/14	0.4477	G3	No	C22.0	1970-03-01	C22.0	Yes	Yes	0.3244	0.62	63	Yes	HCC	16.4382	0:LIVING	F82AFF25-0725-48D1-AEFD-D60800F7D1AB	MX	N0	T3A	NA	11.8026	1:PROGRESSION	NA	No	White	No	-6	1	Primary	Male
TCGA-UB-A7MD	TCGA-UB-A7MD-01	67	STAGE I	7TH	6	-3	Hepatocellular Carcinoma	LIHC	Hepatocellular Carcinoma	UCSF	NA	-24717	0	1.70957	0:DiseaseFree	1.70957	0:ALIVE OR DEAD TUMOR FREE	Not Hispanic Or Latino	8/15/14	0.1905	G3	No	C22.0	1970-03-01	C22.0	Yes	Yes	0.3376	0	105	No	HCC	1.70957	1:DECEASED	C49B41BF-0025-4682-966B-CFE8FB2B2546	MX	N0	T1	Tumor Free	1.70957	0:CENSORED	NA	No	Black or African American	No	-18	1	Primary	Male
TCGA-UB-A7ME	TCGA-UB-A7ME-01	51	STAGE I	7TH	25	-13	Hepatocellular Carcinoma	LIHC	Hepatocellular Carcinoma	UCSF	486	-18846	0	15.9779	0:DiseaseFree	15.9779	0:ALIVE OR DEAD TUMOR FREE	Not Hispanic Or Latino	8/16/14	0.4304	G2	No	C22.0	1970-03-01	C22.0	Yes	Yes	0.3146	0.11	80	No	HCC	15.9779	0:LIVING	BE1240F0-34DC-4205-B152-C26F11D28462	MX	NX	T1	Tumor Free	15.9779	0:CENSORED	NA	No	Asian	No	-12	1	Primary	Male
TCGA-UB-A7MF	TCGA-UB-A7MF-01	56	STAGE IIIA	7TH	12	11	Hepatocellular Carcinoma	LIHC	Hepatocellular Carcinoma	UCSF	NA	-20815	0	4.37255	1:Recurred/Progressed	7.03554	1:DEAD WITH TUMOR	Not Hispanic Or Latino	8/16/14	0.2654	G2	No	C22.0	1970-03-01	C22.0	Yes	Yes	0.3236	0.08	101	Yes	HCC	7.03554	1:DECEASED	8EEF926B-F316-4FDB-B84A-262010258FEB	MX	NX	T3A	With Tumor	4.37255	1:PROGRESSION	NA	Yes	White	No	6	1	Primary	Male
TCGA-UB-AA0U	TCGA-UB-AA0U-01	60	STAGE II	7TH	18	-25	Hepatocellular Carcinoma	LIHC	Hepatocellular Carcinoma	UCSF	327	-21985	0	NA	NA	10.7506	0:ALIVE OR DEAD TUMOR FREE	Not Hispanic Or Latino	8/16/14	0.4287	G2	No	C22.0	1970-03-01	C22.0	Yes	Yes	0.3128	0	72	Yes	HCC	10.7506	0:LIVING	AE8D4B34-D40A-482D-9D45-23242843DF00	MX	NX	T2	With Tumor	3.48489	1:PROGRESSION	NA	No	White	No	-4	1	Primary	Male
TCGA-UB-AA0V	TCGA-UB-AA0V-01	69	STAGE I	7TH	0	-29	Hepatocellular Carcinoma	LIHC	Hepatocellular Carcinoma	UCSF	314	-25340	0	10.3232	0:DiseaseFree	10.3232	0:ALIVE OR DEAD TUMOR FREE	Not Hispanic Or Latino	8/16/14	0	G1	No	C22.0	1970-03-01	C22.0	Yes	Yes	0.3142	0	33	No	HCC	10.3232	0:LIVING	EA214F79-0F6B-403F-8693-C844BF4B77CB	MX	NX	T0	Tumor Free	10.3232	0:CENSORED	NA	Yes	White	No	-28	1	Primary	Female
TCGA-WJ-A86L	TCGA-WJ-A86L-01	68	STAGE I	7TH	4	-27	Hepatocellular Carcinoma	LIHC	Hepatocellular Carcinoma	Greenville Health System	345	-25018	0	11.3423	0:DiseaseFree	11.3423	0:ALIVE OR DEAD TUMOR FREE	Not Hispanic Or Latino	5/29/14	0.1545	G2	No	C22.0	2021-03-10	C22.0	Yes	Yes	0.3161	0.17	121	No	HCC	11.3423	0:LIVING	63D475EF-8F26-45ED-AE80-CFA87E68B2F5	MX	NX	T1	NA	11.3423	0:CENSORED	NA	No	White	No	-8	1	Primary	Female
TCGA-WQ-A9G7	TCGA-WQ-A9G7-01	71	NA	7TH	21	9	Hepatocellular Carcinoma	LIHC	Hepatocellular Carcinoma	University of Kansas	30	NA	0	0.986291	0:DiseaseFree	0.986291	0:ALIVE OR DEAD TUMOR FREE	Not Hispanic Or Latino	5/21/14	0.4075	G3	No	C22.0	1970-03-01	C22.0	Yes	Yes	0.4628	6.58	452	No	HCC	0.986291	0:LIVING	491A3734-DCB8-4779-B098-0B5567F13F87	M0	NX	T3A	Tumor Free	0.986291	0:CENSORED	NA	No	White	No	2	1	Primary	Female
TCGA-WQ-AB4B	TCGA-WQ-AB4B-01	62	STAGE II	7TH	24	-11	Hepatocellular Carcinoma	LIHC	Hepatocellular Carcinoma	University of Kansas	395	-22769	0	8.97524	1:Recurred/Progressed	12.9862	0:ALIVE OR DEAD TUMOR FREE	Not Hispanic Or Latino	6/18/14	0.3343	G2	No	C22.0	1970-03-01	C22.0	Yes	Yes	0.3109	0.01	67	Yes	HCC	12.9862	0:LIVING	D5471A2B-F14C-44DE-9142-5A5FB07B6FC2	M0	NX	T2	Tumor Free	8.97524	1:PROGRESSION	NA	No	White	No	-18	1	Primary	Male
TCGA-WX-AA44	TCGA-WX-AA44-01	64	STAGE I	7TH	5	-23	Hepatocellular Carcinoma	LIHC	Hepatocellular Carcinoma	Yale University	615	-23654	0	NA	NA	20.219	0:ALIVE OR DEAD TUMOR FREE	Hispanic Or Latino	4/21/14	0.1867	G3	No	C22.0	1970-03-01	C22.0	Yes	Yes	0.3213	0.02	70	NA	HCC	20.219	0:LIVING	5436FAFB-BC16-4450-AC8B-568E1E5EE5FE	MX	NX	T1	With Tumor	8.08758	1:PROGRESSION	NA	No	White	Yes	4	1	Primary	Female
TCGA-WX-AA46	TCGA-WX-AA46-01	61	STAGE II	7TH	2	-17	Hepatocellular Carcinoma	LIHC	Hepatocellular Carcinoma	Yale University	756	-22639	0	24.8545	0:DiseaseFree	24.8545	0:ALIVE OR DEAD TUMOR FREE	Not Hispanic Or Latino	2006-10-14	0.0543	G1	No	C22.0	1970-03-01	C22.0	Yes	Yes	0.2984	0	62	No	HCC	24.8545	0:LIVING	02C41E28-CF14-42E2-9E15-F43248AE16E0	MX	NX	T2	Tumor Free	24.8545	0:CENSORED	NA	No	White	No	-20	1	Primary	Male
TCGA-WX-AA47	TCGA-WX-AA47-01	33	STAGE IIIA	7TH	6	3	Hepatocellular Carcinoma	LIHC	Hepatocellular Carcinoma	Yale University	NA	-12056	0	3.38626	1:Recurred/Progressed	18.2793	1:DEAD WITH TUMOR	Not Hispanic Or Latino	2006-10-14	0.23	G2	No	C22.0	1970-03-01	C22.0	Yes	Yes	0.3103	0.1	39	Yes	HCC	18.2793	1:DECEASED	39E147C9-2ACB-4BA8-A991-E43E1719B2D8	MX	NX	T3A	With Tumor	3.38626	1:PROGRESSION	NA	No	White	Yes	-20	1	Primary	Female
TCGA-XR-A8TD	TCGA-XR-A8TD-01	49	STAGE IIIB	7TH	8	7	Hepatocellular Carcinoma	LIHC	Hepatocellular Carcinoma	University of Sao Paulo	1030	-17908	0	33.8626	0:DiseaseFree	33.8626	0:ALIVE OR DEAD TUMOR FREE	Hispanic Or Latino	5/20/15	0.2393	G3	No	C22.0	1974-03-01	C22.0	Yes	Yes	0.3061	0	51	No	HCC	33.8626	0:LIVING	574BA00B-FEE6-4AAB-AC01-6FFAF8FDC0C5	M0	N0	T3	Tumor Free	33.8626	0:CENSORED	NA	No	White	No	2	1	Primary	Female
TCGA-XR-A8TE	TCGA-XR-A8TE-01	16	STAGE IIIA	7TH	6	-27	Hepatocellular Carcinoma	LIHC	Hepatocellular Carcinoma	University of Sao Paulo	925	-5862	0	6.90403	1:Recurred/Progressed	30.4106	0:ALIVE OR DEAD TUMOR FREE	Hispanic Or Latino	5/20/15	0.2089	G1	No	C22.0	1970-03-01	C22.0	Yes	Yes	0.3165	0.29	12	Yes	HCC	30.4106	0:LIVING	EC4B4D34-2576-4412-B036-7460E64F4398	MX	N0	T3	With Tumor	6.90403	1:PROGRESSION	NA	No	White	No	-16	1	Primary	Male
TCGA-XR-A8TF	TCGA-XR-A8TF-01	74	STAGE I	7TH	17	-11	Hepatocellular Carcinoma	LIHC	Hepatocellular Carcinoma	University of Sao Paulo	NA	-27145	0	7.59444	1:Recurred/Progressed	22.7833	0:ALIVE OR DEAD TUMOR FREE	Hispanic Or Latino	5/20/15	0.5159	G1	No	C22.0	1970-03-01	C22.0	Yes	Yes	0.3013	0.36	134	Yes	HCC	22.7833	1:DECEASED	1E9F910C-82C0-4222-A62F-B656839307FC	MX	NX	T1	Tumor Free	7.59444	1:PROGRESSION	NA	No	White	No	-18	1	Primary	Male
TCGA-XR-A8TG	TCGA-XR-A8TG-01	58	STAGE I	7TH	5	-17	Hepatocellular Carcinoma	LIHC	Hepatocellular Carcinoma	University of Sao Paulo	898	-21544	0	11.5067	1:Recurred/Progressed	29.523	0:ALIVE OR DEAD TUMOR FREE	Hispanic Or Latino	5/20/15	0.2033	G2	No	C22.0	1970-03-01	C22.0	Yes	Yes	0.3156	0.02	78	Yes	HCC	29.523	0:LIVING	1D7D5166-6582-4EA1-B242-37C2C3919A3C	M0	NX	T1	Tumor Free	11.5067	1:PROGRESSION	NA	Yes	White	Yes	0	1	Primary	Male
TCGA-YA-A8S7	TCGA-YA-A8S7-01	68	STAGE IIIA	7TH	24	27	Hepatocellular Carcinoma	LIHC	Hepatocellular Carcinoma	Spectrum Health	NA	-25188	0	13.0848	1:Recurred/Progressed	13.5451	1:DEAD WITH TUMOR	Hispanic Or Latino	2004-08-14	0.2706	G3	No	C22.0	1970-03-01	C22.0	Yes	Yes	0.3144	0.01	70	Yes	HCC	13.5451	1:DECEASED	BB2069D3-E699-4A8A-BB61-B3C28B98A66B	MX	N0	T3A	With Tumor	13.0848	1:PROGRESSION	NA	No	White	No	6	1	Primary	Male
TCGA-ZP-A9CV	TCGA-ZP-A9CV-01	59	NA	7TH	4	-27	Hepatocellular Carcinoma	LIHC	Hepatocellular Carcinoma	Medical College of Wisconsin	142	-21633	0	NA	NA	35.7695	1:DEAD WITH TUMOR	Not Hispanic Or Latino	3/28/14	0.153	G1	No	C22.0	1970-03-01	C22.0	Yes	Yes	0.3051	0.01	104	No	HCC	35.7695	1:DECEASED	91909C63-DEBC-42AD-B4BE-56870195BDCB	MX	NX	T1	Tumor Free	35.7695	1:PROGRESSION	NA	No	White	No	-20	1	Primary	Male
TCGA-ZP-A9CY	TCGA-ZP-A9CY-01	66	NA	7TH	0	-23	Hepatocellular Carcinoma	LIHC	Hepatocellular Carcinoma	Medical College of Wisconsin	782	-24223	0	25.7093	0:DiseaseFree	25.7093	0:ALIVE OR DEAD TUMOR FREE	Not Hispanic Or Latino	3/28/14	0.0245	G1	No	C22.0	1970-03-01	C22.0	Yes	Yes	0.3011	0.01	82	No	HCC	25.7093	0:LIVING	34FD27CE-930A-4F29-8A6E-DAE4949D92EB	MX	NX	T1	Tumor Free	25.7093	0:CENSORED	NA	No	White	No	-16	1	Primary	Female
TCGA-ZP-A9CZ	TCGA-ZP-A9CZ-01	72	NA	7TH	4	-9	Hepatocellular Carcinoma	LIHC	Hepatocellular Carcinoma	Medical College of Wisconsin	706	-26403	0	23.2107	0:DiseaseFree	23.2107	0:ALIVE OR DEAD TUMOR FREE	Not Hispanic Or Latino	3/28/14	0.1809	G1	No	C22.0	1970-03-01	C22.0	Yes	Yes	0.3073	0	48	No	HCC	23.2107	0:LIVING	22077056-067D-4DB5-98E5-106778CECA56	MX	NX	T1	Tumor Free	23.2107	0:CENSORED	NA	No	Asian	No	8	1	Primary	Male
TCGA-ZP-A9D0	TCGA-ZP-A9D0-01	67	NA	7TH	4	-17	Hepatocellular Carcinoma	LIHC	Hepatocellular Carcinoma	Medical College of Wisconsin	1091	-24525	0	35.8681	0:DiseaseFree	35.8681	0:ALIVE OR DEAD TUMOR FREE	Not Hispanic Or Latino	3/28/14	0.1723	G1	No	C22.0	1970-03-01	C22.0	Yes	Yes	0.3026	0.1	52	No	HCC	35.8681	0:LIVING	396EF7C2-343E-4D5C-9B20-ADC0A52C1978	MX	NX	T1	Tumor Free	35.8681	0:CENSORED	NA	No	Black or African American	No	-26	1	Primary	Female
TCGA-ZP-A9D1	TCGA-ZP-A9D1-01	56	NA	7TH	16	-19	Hepatocellular Carcinoma	LIHC	Hepatocellular Carcinoma	Medical College of Wisconsin	21	-20584	0	0.690403	0:DiseaseFree	0.690403	0:ALIVE OR DEAD TUMOR FREE	Not Hispanic Or Latino	3/28/14	0.5078	G2	No	C22.0	1970-03-01	C22.0	Yes	Yes	0.3066	0.01	120	No	HCC	0.690403	0:LIVING	447AC9E3-0533-461A-BC92-906A7B2180C3	MX	NX	T1	Tumor Free	0.690403	0:CENSORED	NA	Yes	White	No	-24	1	Primary	Female
TCGA-ZP-A9D2	TCGA-ZP-A9D2-01	51	NA	7TH	10	-23	Hepatocellular Carcinoma	LIHC	Hepatocellular Carcinoma	Medical College of Wisconsin	743	-18717	0	10.3561	1:Recurred/Progressed	25.1504	1:DEAD WITH TUMOR	Not Hispanic Or Latino	3/28/14	0.282	G2	No	C22.0	1970-03-01	C22.0	Yes	Yes	0.3118	0.32	55	No	HCC	25.1504	1:DECEASED	CBB89556-D783-4E70-8DB4-EF53E9A45922	MX	NX	T2	With Tumor	10.3561	1:PROGRESSION	NA	No	White	No	-4	1	Primary	Male
TCGA-ZP-A9D4	TCGA-ZP-A9D4-01	64	NA	7TH	5	-31	Hepatocellular Carcinoma	LIHC	Hepatocellular Carcinoma	Medical College of Wisconsin	395	-23656	0	12.9862	0:DiseaseFree	12.9862	0:ALIVE OR DEAD TUMOR FREE	Not Hispanic Or Latino	3/28/14	0.1411	G1	No	C22.0	1970-03-01	C22.0	Yes	Yes	0.3105	0.03	62	No	HCC	12.9862	0:LIVING	4244912D-8527-410C-A084-A56C55EB1F82	MX	NX	T1	Tumor Free	12.9862	0:CENSORED	NA	No	White	No	-20	1	Primary	Female
TCGA-ZS-A9CD	TCGA-ZS-A9CD-01	73	STAGE II	7TH	3	-5	Hepatocellular Carcinoma	LIHC	Hepatocellular Carcinoma	Tayside Tissue Bank	NA	-26915	0	12.1971	1:Recurred/Progressed	45.5666	NA	Not Hispanic Or Latino	4/30/14	0.1593	G2	No	C22.0	1970-03-01	C22.0	Yes	Yes	0.3083	0	93	Yes	HCC	45.5666	1:DECEASED	9197CA4C-E48C-43AF-BA61-D894FAF3CC24	MX	NX	T2	NA	12.1971	1:PROGRESSION	NA	No	White	No	-18	1	Primary	Male
TCGA-ZS-A9CE	TCGA-ZS-A9CE-01	79	STAGE II	7TH	14	-19	Hepatocellular Carcinoma	LIHC	Hepatocellular Carcinoma	Tayside Tissue Bank	1241	-29051	0	40.7996	0:DiseaseFree	40.7996	0:ALIVE OR DEAD TUMOR FREE	Not Hispanic Or Latino	4/30/14	0.2797	G1	No	C22.0	1970-03-01	C22.0	Yes	Yes	0.3078	0.17	117	Yes	HCC	40.7996	0:LIVING	7BDC5F86-4D7D-4F1F-BC23-AB51FA9FB947	MX	NX	T2	NA	29.3257	1:PROGRESSION	NA	Yes	White	No	-22	1	Primary	Female
TCGA-ZS-A9CF	TCGA-ZS-A9CF-01	64	STAGE II	7TH	5	-13	Hepatocellular Carcinoma	LIHC	Hepatocellular Carcinoma	Tayside Tissue Bank	2412	-23510	0	20.9094	1:Recurred/Progressed	79.2978	0:ALIVE OR DEAD TUMOR FREE	Not Hispanic Or Latino	2005-01-14	0.2228	G2	No	C22.0	1970-03-01	C22.0	Yes	Yes	0.3186	0.23	82	Yes	HCC	79.2978	0:LIVING	7FE5E2D9-C514-47BC-8387-3F940F7A822D	MX	NX	T2	With Tumor	20.9094	1:PROGRESSION	NA	No	White	No	2	1	Primary	Male
TCGA-ZS-A9CG	TCGA-ZS-A9CG-01	55	STAGE II	7TH	5	-15	Hepatocellular Carcinoma	LIHC	Hepatocellular Carcinoma	Tayside Tissue Bank	341	-20100	0	11.2108	0:DiseaseFree	11.2108	0:ALIVE OR DEAD TUMOR FREE	Not Hispanic Or Latino	4/30/14	0.1941	G2	No	C22.0	1970-03-01	C22.0	Yes	Yes	0.2993	0.18	75	No	HCC	11.2108	0:LIVING	3F6A6891-C6D5-447B-AD32-325FD46EC32B	MX	NX	T2	NA	11.2108	0:CENSORED	NA	No	White	No	-16	1	Primary	Male
[truncated: 48 more columns]
